# Supplementary material for: Development of B. carinata with super-high erucic acid content through interspecific hybridization
Source: Theor Appl Genet. 2021 Jul 16;134(10):3167–81. doi: 10.1007/s00122-021-03883-2 (PMC8440251; doi:10.1007/s00122-021-03883-2)
Supplement: Supplementary file 4 — Supplementary file4 (XLSX 134 kb) [file 122_2021_3883_MOESM4_ESM.xlsx]

## Sheet: Full Data Table_chrom_names
Online Resource 4: The polymorphic markers of the B1 and A5 chromosomes of the GenomeStudio output from the Brassica 90K Illumina Infinium™ SNP genotyping array. The fad2B null allelle B. juncea donor line VR07-358, the fad2B/FAE lines VR17-089 & VR17-095 and six representative B. carinata lines are included. The Name column represents the given Illumina marker name, and DH12075-ID represents the…
Name	DH12075-ID	VR07-358 (juncea)	VR17-089	VR17-095	carinata #1	carinata #2	carinata #3	carinata #4	carinata #5	carinata #6
Bj-B1-p84279		AA	BB	BB	BB	BB	BB	BB	BB	BB
Bj-B1-p308916		AB	BB	BB	BB	BB	AB	BB	BB	AB
Bj-B1-p325045		AB	AA	AA	AB	AA	AA	AA	AA	AA
Bj-B1-p345232		AB	BB	BB	AB	BB	BB	BB	BB	BB
Bj-B1-p347372		AB	AA	AA	AA	AA	AA	AA	AA	AA
Bj-B1-p383161		BB	AA	AA	BB	AA	AA	AA	AA	AA
Bj-B1-p386248		AA	AB	AB	AB	AB	AB	AB	AB	AB
Bj-B1-p397233		AA	NC	NC	NC	NC	NC	NC	NC	NC
Bj-B1-p406796		AB	BB	BB	AB	BB	BB	BB	BB	BB
Bj-B1-p425545		AB	AB	AB	AB	NC	AB	AB	AB	AB
Bj-B1-p436529		NC	BB	BB	BB	AA	AA	BB	BB	AA
Bj-B1-p444491		BB	AA	AA	BB	AA	AA	AA	AA	AA
Bj-B1-p448019		AA	AB	AB	NC	AB	AB	AB	AB	AB
Bj-B1-p454823		AB	AB	AB	AA	AA	AA	AB	AB	AA
Bj-B1-p457521		AA	AB	AB	AA	AB	AB	AB	AB	AB
Bj-B1-p463909		BB	BB	BB	BB	BB	AB	BB	BB	AB
Bj-B1-p465409		AB	BB	BB	AA	AA	BB	BB	BB	BB
Bj-B1-p469375		AA	AA	AA	NC	NC	AA	AA	AA	AA
Bj-B1-p504134		AA	BB	BB	BB	AB	BB	BB	BB	BB
Bj-B1-p517747		BB	BB	BB	AA	AA	AA	BB	BB	AA
Bj-B1-p524905		AA	AA	AA	NC	NC	NC	AA	AA	NC
Bj-B1-p529430		AB	AA	AA	AA	AA	AA	AA	AA	AA
Bj-B1-p557937		BB	BB	BB	BB	NC	AA	BB	BB	AA
Bj-B1-p562630		BB	AA	AA	AA	AA	AA	AA	AA	AA
Bj-B1-p611095		BB	AB	AB	AB	AB	AB	AB	AB	AB
Bj-B1-p693045		AB	AB	AB	BB	AB	BB	AB	AB	BB
Bj-B1-p790456		AA	BB	BB	BB	BB	BB	BB	BB	BB
Bj-B1-p794417		AA	AA	AA	BB	AA	AA	AA	AA	AA
Bj-B1-p826405		AB	AA	AA	AA	AA	AA	AA	AA	AA
Bj-B1-p851342		BB	AA	AA	AA	AA	AA	AA	AA	AA
Bj-B1-p893295		BB	NC	NC	NC	NC	NC	NC	NC	NC
Bj-B1-p915599		AA	NC	NC	NC	NC	NC	NC	NC	NC
Bj-B1-p920162		AB	AA	AA	AA	AA	AA	AA	AA	AA
Bj-B1-p944177		NC	AB	AB	AB	AB	AB	AB	AB	AB
Bj-B1-p964270		AB	AA	AA	AA	AA	AA	AA	AA	AA
Bj-B1-p969276		AB	BB	BB	BB	BB	BB	BB	BB	BB
Bj-B1-p977198		BB	BB	BB	AA	BB	BB	BB	BB	BB
Bj-B1-p983031		AA	BB	BB	BB	BB	BB	BB	BB	BB
Bj-B1-p987718		AB	AA	AA	AB	AA	AA	AA	AB	AA
Bj-B1-p1002658		AB	BB	BB	BB	BB	BB	BB	BB	BB
Bj-B1-p1004282		AB	AA	AA	AA	AA	AA	AA	AA	AA
Bj-B1-p1020599		AA	BB	BB	BB	BB	BB	BB	BB	BB
Bj-B1-p1150154		AB	AA	AA	AA	AA	AA	AA	AA	AA
Bj-B1-p1193384		BB	AB	AB	AB	AB	AB	AB	AB	AB
Bj-B1-p1196170		AB	BB	BB	BB	BB	BB	BB	BB	BB
Bj-B1-p1226586		AA	BB	BB	BB	BB	BB	AB	BB	BB
Bj-B1-p1236252		AA	NC	NC	NC	NC	NC	NC	NC	NC
Bj-B1-p1253607		BB	AA	AA	AA	AA	AA	AA	AA	AA
Bj-B1-p1259467		AA	BB	BB	BB	BB	BB	BB	BB	BB
Bj-B1-p1272708		AB	AA	AA	AA	AA	AA	AA	AA	AA
Bj-B1-p1297768		AA	AB	AB	AA	AA	AB	AA	AB	AB
Bj-B1-p1462076		BB	AA	AA	AA	AA	AA	AA	AA	AA
Bj-B1-p1564139		AA	AB	AB	AB	AB	AB	AB	AB	AB
Bj-B1-p1570190		AA	AB	AB	AB	AB	AB	AB	AB	AB
Bj-B1-p1577663		BB	AA	AA	AA	AA	BB	AA	BB	BB
Bj-B1-p1583206		AA	BB	BB	BB	BB	AA	BB	AA	AA
Bj-B1-p1590852		BB	AA	AA	AA	AA	AA	AA	AA	AA
Bj-B1-p1603110		BB	BB	BB	BB	BB	AA	BB	AA	AA
Bj-B1-p1741369		AA	BB	BB	BB	BB	BB	BB	BB	BB
Bj-B1-p1743110		AA	BB	BB	BB	AA	BB	BB	BB	BB
Bj-B1-p2156582		BB	AA	AA	AA	AA	AA	AA	AA	AA
Bj-B1-p2161103		AA	AB	AA	NC	BB	AA	BB	AA	AA
Bj-B1-p2163568		NC	AB	AB	AB	AB	AB	AB	AB	AB
Bj-B1-p2170370		AA	AB	AB	AB	AA	AB	AA	AB	AB
Bj-B1-p2175555		BB	AA	AA	AA	AA	AA	BB	AA	AA
Bj-B1-p2205563		NC	AB	AB	AB	AB	AB	AB	AB	AB
Bj-B1-p2209441		AB	BB	BB	BB	BB	BB	BB	BB	BB
Bj-B1-p2268311		AB	AA	AA	AA	AA	AA	AA	AA	AA
Bj-B1-p2378081		AB	BB	BB	BB	BB	BB	BB	BB	BB
Bj-B1-p2481887		AA	NC	NC	NC	NC	NC	NC	NC	NC
Bj-B1-p2554097		AA	BB	BB	BB	BB	BB	BB	BB	BB
Bj-B1-p2571403		AA	BB	BB	BB	BB	BB	BB	BB	BB
Bj-B1-p2578357		AB	AA	AA	AA	AA	AA	AA	AA	AA
Bj-B1-p2625624		BB	AA	AA	AA	AA	AA	AA	AA	AA
Bj-B1-p2648324		AA	BB	BB	BB	BB	BB	BB	BB	BB
Bj-B1-p2664020		AB	BB	BB	BB	BB	BB	BB	BB	BB
Bj-B1-p2672361		BB	AA	AA	AA	AA	AA	AA	AA	AA
Bj-B1-p2678467		AB	AB	AB	AB	BB	AB	BB	AB	AB
Bj-B1-p2692017		BB	AA	AA	AA	AA	AA	AA	AA	AA
Bj-B1-p2723827		BB	AA	AA	AA	AA	AA	AA	AA	AA
Bj-B1-p2725904		NC	AB	AB	AB	AB	AB	AB	AB	AB
Bj-B1-p2733367		AB	BB	BB	BB	BB	BB	BB	BB	BB
Bj-B1-p2740784		AA	AA	AA	BB	BB	AA	BB	AA	AA
Bj-B1-p2750025		AB	BB	BB	BB	BB	BB	BB	BB	BB
Bj-B1-p2871170		AA	BB	BB	BB	BB	BB	BB	BB	BB
Bj-B1-p2924961		BB	BB	BB	AA	BB	BB	AA	BB	BB
Bj-B1-p2932642		BB	AA	AA	AA	AA	AA	AA	AA	AA
Bj-B1-p2938839		AA	BB	BB	AA	BB	BB	AA	BB	BB
Bj-B1-p2943985		BB	AB	AB	BB	AB	AB	BB	AB	AB
Bj-B1-p3015354		BB	AA	AA	AA	AA	AA	AA	AA	AA
Bj-B1-p3094369		BB	AA	AA	AA	AA	AA	AA	AA	AA
Bj-B1-p3114293		AB	BB	BB	BB	BB	BB	BB	BB	BB
Bj-B1-p3169644		AB	AA	AA	AA	AA	AA	AA	AA	AA
Bj-B1-p3181762		AA	BB	BB	BB	BB	BB	BB	BB	BB
Bj-B1-p3193996		AA	BB	BB	BB	BB	BB	BB	BB	BB
Bj-B1-p3200681		BB	AA	AA	AA	AA	AA	AA	AA	AA
Bj-B1-p3227032		AB	AA	AA	AA	AA	AA	AA	AA	AA
Bj-B1-p3239120		AA	NC	NC	NC	NC	NC	NC	NC	NC
Bj-B1-p3246583		AA	BB	BB	BB	BB	BB	BB	BB	BB
Bj-B1-p3248770		BB	AA	AA	AA	AA	AA	AA	AA	AA
Bj-B1-p3260095		BB	AA	AA	AA	AA	AA	AA	AA	AA
Bj-B1-p3264463		AA	BB	BB	BB	BB	BB	BB	BB	BB
Bj-B1-p3296589		BB	AA	AA	AA	AA	AA	AA	AA	AA
Bj-B1-p3375908		BB	AA	AA	AA	AA	AA	AA	AA	AA
Bj-B1-p3378639		BB	NC	NC	NC	NC	NC	NC	NC	NC
Bj-B1-p3471387		AA	AB	AB	AB	AB	AB	AB	AB	AB
Bj-B1-p3478241		AB	AA	AA	AA	AA	AA	AA	AA	AA
Bj-B1-p3512900		BB	AA	AA	AA	AA	AA	AA	AA	AA
Bj-B1-p3557117		AB	AA	AA	AA	AA	AA	AA	AA	AA
Bj-B1-p3558104		AA	AB	AB	AB	AB	AB	AB	AB	AB
Bj-B1-p3563281		BB	AA	AA	BB	AA	AA	BB	AA	AA
Bj-B1-p3569961		BB	AA	AA	BB	AA	AA	BB	AA	AA
Bj-B1-p3586294		BB	AA	AA	AA	AA	AA	AA	AA	AA
Bj-B1-p3586759		AB	AA	AA	AA	AA	AA	AA	AA	AA
Bj-B1-p3603062		AA	AA	AA	AB	AA	AA	AB	AA	AA
Bj-B1-p3623566		AA	AA	AA	BB	AA	AA	BB	AA	AA
Bj-B1-p3631108		AA	BB	BB	BB	BB	BB	BB	BB	BB
Bj-B1-p3632222		AB	AA	AA	AA	AA	AA	AA	AA	AA
Bj-B1-p3642126		AA	BB	BB	BB	BB	BB	BB	BB	BB
Bj-B1-p3693924		AA	BB	BB	BB	BB	BB	BB	BB	BB
Bj-B1-p3823749		AB	AA	AA	AA	AA	AA	AA	AA	AA
Bj-B1-p4003313		BB	AB	AB	AB	AB	BB	AB	BB	BB
Bj-B1-p4008372		AB	AA	AA	AA	AA	BB	AA	BB	BB
Bj-B1-p4011048		AA	AB	AB	AB	AB	AB	AB	AB	AB
Bj-B1-p4015347		AB	AA	AA	AA	AA	AA	AA	AA	AA
Bj-B1-p4023919		BB	AA	AA	AA	AA	AA	AA	AA	AA
Bj-B1-p4034012		AA	AA	AA	AA	AA	AB	AA	AB	AB
Bj-B1-p4038059		AA	NC	NC	BB	BB	BB	BB	BB	BB
Bj-B1-p4044131		BB	NC	NC	NC	NC	NC	NC	NC	NC
Bj-B1-p4061456		AA	AA	AA	AB	AA	AA	AB	AA	AA
Bj-B1-p4066192		AA	AB	AB	AB	AB	AB	AB	AB	AB
Bj-B1-p4072008		AA	BB	BB	BB	BB	BB	BB	BB	BB
Bj-B1-p4078744		AA	BB	BB	BB	BB	BB	BB	BB	BB
Bj-B1-p4080073		AA	BB	BB	BB	BB	BB	BB	BB	BB
Bj-B1-p4087656		BB	AB	AB	AB	AB	AB	AB	AB	AB
Bj-B1-p4098509		AA	BB	BB	BB	BB	BB	BB	BB	BB
Bj-B1-p4247038		AB	AA	AA	AA	AA	AA	AA	AA	AA
Bj-B1-p4277464		AA	BB	BB	BB	BB	BB	BB	BB	BB
Bj-B1-p4375966		AA	BB	BB	BB	BB	BB	BB	BB	BB
Bj-B1-p4380075		BB	AA	AA	BB	AA	AA	BB	AA	AA
Bj-B1-p4389552		BB	BB	BB	AB	BB	BB	AB	BB	BB
Bj-B1-p4391084		AA	AA	AA	AB	AA	AA	AB	AA	AA
Bj-B1-p4410539		AB	AA	AA	AA	AA	AA	AA	AA	AA
Bj-B1-p4413073		BB	AA	AA	BB	AA	AA	BB	AA	AA
Bj-B1-p4452190		BB	AA	AA	BB	AA	AA	BB	AA	AA
Bj-B1-p4488000		AA	AA	AA	AA	NC	NC	AA	NC	NC
Bj-B1-p4516060		BB	NC	NC	NC	NC	NC	NC	NC	NC
Bj-B1-p4525172		AB	AA	AA	AA	AA	AA	AA	AA	AA
Bj-B1-p4567010		AA	BB	BB	BB	BB	BB	BB	BB	BB
Bj-B1-p4689378		AB	AA	AA	AA	AA	AA	AA	AA	AA
Bj-B1-p4692834		BB	BB	BB	BB	BB	NC	BB	NC	NC
Bj-B1-p4720286		AB	AB	AB	NC	AB	AB	NC	AB	AB
Bj-B1-p4721366		AA	BB	BB	BB	BB	BB	BB	BB	BB
Bj-B1-p4743718		BB	BB	BB	AA	BB	BB	AA	BB	BB
Bj-B1-p4748205		BB	AA	AA	AA	AA	AA	AA	AA	AA
Bj-B1-p4767775		BB	AA	AA	AB	AB	AB	AA	AB	AB
Bj-B1-p4772927		AA	AA	AA	BB	AA	AA	BB	AA	AA
Bj-B1-p4806507		AA	BB	BB	BB	BB	BB	BB	BB	BB
Bj-B1-p4873741		AA	BB	BB	BB	BB	AA	BB	AA	AA
Bj-B1-p4901049		AB	AA	AA	AA	AA	BB	AA	BB	BB
Bj-B1-p4909273		AB	BB	BB	BB	BB	BB	BB	BB	BB
Bj-B1-p4913221		BB	AA	AA	BB	BB	BB	BB	BB	BB
Bj-B1-p4943875		BB	AB	AB	AB	AB	AB	AB	AB	AB
Bj-B1-p5048041		AA	BB	BB	BB	BB	BB	BB	BB	BB
Bj-B1-p5054792		AA	BB	BB	BB	BB	BB	BB	BB	BB
Bj-B1-p5113001		BB	AB	AB	AB	AB	AB	AB	AB	AB
Bj-B1-p5123802		BB	AA	AA	AA	AA	AA	AA	AA	AA
Bj-B1-p5140988		BB	AA	AA	AA	AA	AA	AA	AA	AA
Bj-B1-p5152734		AA	NC	NC	NC	NC	NC	NC	NC	NC
Bj-B1-p5173992		NC	BB	BB	BB	BB	BB	BB	BB	BB
Bj-B1-p5201546		BB	AA	AA	AA	AA	AA	AA	AA	AA
Bj-B1-p5264770		AA	BB	BB	BB	BB	BB	BB	BB	BB
Bj-B1-p5297565		AB	BB	BB	BB	BB	BB	BB	BB	BB
Bj-B1-p5305659		BB	AA	AA	AA	AA	AA	AA	AA	AA
Bj-B1-p5347155		AB	AA	AA	AA	AA	AA	AA	AA	AA
Bj-B1-p5353761		BB	AB	AB	AB	AB	AB	AB	AB	AB
Bj-B1-p5396327		AA	NC	NC	NC	NC	NC	NC	NC	NC
Bj-B1-p5479453		BB	AB	AB	AB	AB	AB	AB	AB	AB
Bj-B1-p5569226		AA	BB	BB	BB	BB	BB	BB	BB	BB
Bj-B1-p5569359		AB	AA	AA	AA	AA	AA	AA	AA	AA
Bj-B1-p5573392		BB	AB	AB	AB	AB	AB	AB	AB	AB
Bj-B1-p5849361		AB	AA	AA	AA	AA	AA	AA	AA	AA
Bj-B1-p5905378		AB	AA	AA	AA	AA	AA	AA	AA	AA
Bj-B1-p6106929		BB	AA	BB	AA	BB	BB	AA	BB	BB
Bj-B1-p6115085		BB	BB	AA	AA	AA	AA	AA	AA	AA
Bj-B1-p6130958		AA	AB	AB	AB	AB	AB	AB	AB	AB
Bj-B1-p6142461		AB	AA	AA	AA	AA	AA	AA	AA	AA
Bj-B1-p6146575		AB	AA	AA	AA	AA	AA	AA	AA	AA
Bj-B1-p6160201		BB	NC	NC	NC	NC	NC	NC	NC	NC
Bj-B1-p6173050		AA	AB	AB	AB	AB	AB	AB	AB	AB
Bj-B1-p6213540		AA	AA	AA	AA	AA	AA	AA	AA	AA
Bj-B1-p6219632		AA	AB	AB	AB	AB	AB	AB	AB	AB
Bj-B1-p6246027		AA	BB	BB	BB	BB	BB	BB	BB	BB
Bj-B1-p6248642		BB	AA	AA	AA	AA	AA	AA	AA	AA
Bj-B1-p6327720		BB	NC	NC	BB	NC	NC	BB	NC	NC
Bj-B1-p6344484		AB	AA	AA	AA	AA	AA	AA	AA	AA
Bj-B1-p6361849		AA	BB	BB	BB	BB	BB	BB	BB	BB
Bj-B1-p6421144		AA	BB	BB	BB	BB	BB	BB	BB	BB
Bj-B1-p6422998		AB	BB	BB	BB	BB	BB	BB	BB	BB
Bj-B1-p6426911		BB	AA	AA	AA	AA	AA	AA	AA	AA
Bj-B1-p6462025		BB	NC	NC	NC	NC	NC	NC	NC	NC
Bj-B1-p6466488		AA	BB	BB	BB	BB	BB	BB	BB	BB
Bj-B1-p6468969		AB	BB	BB	BB	BB	BB	BB	BB	BB
Bj-B1-p6496018		BB	AA	AA	AA	AA	AA	AA	AA	AA
Bj-B1-p6512626		AB	AA	AA	AA	AA	AA	AA	AA	AA
Bj-B1-p6537979		AA	BB	BB	BB	BB	BB	BB	BB	BB
Bj-B1-p6547968		AA	BB	BB	BB	BB	BB	BB	BB	BB
Bj-B1-p6595317		AA	BB	BB	BB	BB	BB	BB	BB	BB
Bj-B1-p6601189		BB	AA	AA	AA	AA	AA	AA	AA	AA
Bj-B1-p6602085		BB	AA	AA	AA	AA	AA	AA	AA	AA
Bj-B1-p6605729		AB	BB	BB	BB	BB	BB	BB	BB	BB
Bj-B1-p6648602		AB	AA	AA	AA	AA	AA	AA	AA	AA
Bj-B1-p6652359		AA	BB	BB	BB	BB	BB	BB	BB	BB
Bj-B1-p6664359		AA	AB	AB	AB	AB	AB	AB	AB	AB
Bj-B1-p6670062		AA	BB	BB	BB	BB	BB	BB	BB	BB
Bj-B1-p6684746		AA	BB	BB	BB	BB	BB	BB	BB	BB
Bj-B1-p6715555		AA	BB	BB	BB	BB	BB	BB	BB	BB
Bj-B1-p6754075		AA	BB	BB	BB	BB	BB	BB	BB	BB
Bj-B1-p6795656		AA	AB	AB	BB	AB	AB	BB	AB	AB
Bj-B1-p6820782		AB	BB	BB	BB	BB	BB	BB	BB	BB
Bj-B1-p6821451		AB	BB	BB	BB	BB	BB	BB	BB	BB
Bj-B1-p6829831		AA	BB	BB	BB	BB	BB	BB	BB	BB
Bj-B1-p6841940		AB	AB	AB	BB	AB	AB	AB	AB	AB
Bj-B1-p6847268		BB	AA	AA	NC	AA	NC	NC	AA	AA
Bj-B1-p6908836		NC	BB	BB	BB	BB	BB	BB	BB	BB
Bj-B1-p6915096		BB	AA	AA	AA	AA	AA	AA	AA	AA
Bj-B1-p6922011		BB	AA	AA	AA	AA	AA	AA	AA	AA
Bj-B1-p6933253		BB	AA	AA	AA	AA	AA	AA	AA	AA
Bj-B1-p6936729		AB	AB	AB	AA	AB	AA	AA	AA	AA
Bj-B1-p6955946		AB	BB	BB	BB	BB	BB	BB	BB	BB
Bj-B1-p6966732		AB	BB	BB	BB	BB	AA	BB	AA	AA
Bj-B1-p7033524		BB	BB	BB	BB	BB	AB	BB	AB	AB
Bj-B1-p7040354		BB	BB	BB	BB	BB	AA	BB	AA	AA
Bj-B1-p7213756		AB	BB	AA	AA	AA	AA	AA	AA	AA
Bj-B1-p7268571		NC	BB	BB	BB	BB	BB	BB	BB	BB
Bj-B1-p7335281		AA	AB	AA	AA	AA	AA	AA	AA	AA
Bj-B1-p7336764		AA	NC	NC	NC	NC	NC	NC	NC	NC
Bj-B1-p7348421		AA	BB	BB	BB	BB	BB	BB	BB	BB
Bj-B1-p7370569		BB	AA	AA	AA	AA	AA	AA	AA	AA
Bj-B1-p7379258		BB	NC	NC	NC	NC	NC	NC	NC	NC
Bj-B1-p7385242		BB	AA	BB	BB	BB	BB	BB	BB	BB
Bj-B1-p7599940		AA	BB	AA	AA	AA	AA	AA	AA	AA
Bj-B1-p7950815		BB	AA	AA	BB	BB	BB	BB	BB	BB
Bj-B1-p8008084		BB	AA	AA	AA	AA	NC	AA	NC	NC
Bj-B1-p8042292		BB	BB	AA	AA	AA	AA	AA	AA	AA
Bj-B1-p8048185		AA	BB	AA	AA	AA	AA	AA	AA	AA
Bj-B1-p8050020		AA	BB	AA	AA	AA	AA	AA	AA	AA
Bj-B1-p8062689		AB	AA	AA	AA	AA	AA	AA	AA	AA
Bj-B1-p8073918		NC	BB	AA	AA	AA	AA	AA	AA	AA
Bj-B1-p8289829		BB	BB	AA	AA	AA	AA	AA	AA	AA
Bj-B1-p8294211		BB	BB	AA	AA	AA	AA	AA	AA	AA
Bj-B1-p8335540		AB	AA	AA	AA	AA	AA	AA	AA	AA
Bj-B1-p8391812		AA	BB	BB	BB	BB	BB	BB	BB	BB
Bj-B1-p8447985		BB	AA	AA	AA	AA	AA	AA	AA	AA
Bj-B1-p8450763		BB	AA	AA	AA	AA	AA	AA	AA	AA
Bj-B1-p8467194		AA	BB	BB	BB	BB	BB	BB	BB	BB
Bj-B1-p8496140		AB	BB	BB	BB	BB	BB	BB	BB	BB
Bj-B1-p8543606		AB	AA	AA	AA	AA	AA	AA	AA	AA
Bj-B1-p8552679		AA	AA	BB	BB	BB	BB	BB	BB	BB
Bj-B1-p8616562		BB	BB	AA	AA	AA	AA	AA	AA	AA
Bj-B1-p8619827		AB	AA	BB	AA	BB	BB	AA	BB	BB
Bj-B1-p8645217		AA	BB	AA	AA	AA	AA	AA	AA	AA
Bj-B1-p8677655		AB	BB	AA	BB	AA	AA	BB	AA	AA
Bj-B1-p8682655		BB	BB	NC	BB	NC	NC	BB	NC	NC
Bj-B1-p8791165		AA	AA	BB	BB	BB	BB	BB	BB	BB
Bj-B1-p8795609		BB	BB	AA	AA	AA	AA	AA	AA	AA
Bj-B1-p8863803		BB	AA	AA	BB	AA	AA	BB	AA	AA
Bj-B1-p8903897		AA	BB	BB	BB	BB	BB	BB	BB	BB
Bj-B1-p8984857		AA	BB	BB	BB	BB	BB	BB	BB	BB
Bj-B1-p9116681		AA	BB	AA	BB	AA	AA	BB	AA	AA
Bj-B1-p9122785		BB	AA	BB	AA	BB	BB	AA	BB	BB
Bj-B1-p9126216		BB	AA	NC	AA	NC	NC	AA	NC	NC
Bj-B1-p9171538		AB	AA	AA	AA	AA	AA	AA	AA	AA
Bj-B1-p9207135		BB	AB	AB	AB	AB	AB	AB	AB	AB
Bj-B1-p9215175		BB	AA	AA	AA	AA	AA	AA	AA	AA
Bj-B1-p9228835		AA	BB	AA	AA	AA	AA	AA	AA	AA
Bj-B1-p9244894		AA	AB	AB	AB	AB	AB	AB	AB	AB
Bj-B1-p9253581		AA	BB	BB	BB	BB	BB	BB	BB	BB
Bj-B1-p9284712		AB	AA	AB	AB	AB	AB	AB	AB	AB
Bj-B1-p9299445		BB	AA	AA	AA	AA	AA	AA	AA	AA
Bj-B1-p9302799		BB	AA	AA	AA	AA	AA	AA	AA	AA
Bj-B1-p9321740		AB	BB	BB	BB	BB	BB	BB	BB	BB
Bj-B1-p9341435		AA	BB	BB	BB	BB	BB	BB	BB	BB
Bj-B1-p9375562		BB	AA	NC	BB	NC	NC	BB	NC	NC
Bj-B1-p9443506		AA	BB	AA	BB	AA	AA	BB	AA	AA
Bj-B1-p9465115		AB	BB	AA	BB	AA	AA	BB	AA	AA
Bj-B1-p9682804		BB	AA	BB	AA	BB	BB	AA	BB	BB
Bj-B1-p9714612		AB	BB	AB	BB	AB	AB	BB	AB	AB
Bj-B1-p9726790		AB	AA	AA	BB	AA	AA	BB	AA	AA
Bj-B1-p9777042		BB	AA	AA	AA	AA	AA	AA	AA	AA
Bj-B1-p9832677		BB	AA	AA	BB	AA	AA	BB	AA	AA
Bj-B1-p9842299		AA	NC	NC	NC	NC	NC	NC	NC	NC
Bj-B1-p9856789		AA	NC	NC	NC	NC	NC	NC	NC	NC
Bj-B1-p9878793		BB	AB	AB	AB	AB	BB	AB	AB	AB
Bj-B1-p9889978		AB	AA	AA	AA	AA	AA	AA	AA	AA
Bj-B1-p9890232		AB	BB	BB	BB	BB	BB	BB	BB	BB
Bj-B1-p9900424		AA	NC	NC	NC	NC	NC	NC	NC	NC
Bj-B1-p9984440		BB	AA	AA	AA	AA	AA	AA	AA	AA
Bj-B1-p10050050		NC	BB	BB	BB	BB	BB	BB	BB	BB
Bj-B1-p10260035		AB	BB	BB	BB	BB	BB	BB	BB	BB
Bj-B1-p10335102		AA	BB	BB	BB	BB	BB	BB	BB	BB
Bj-B1-p10676126		AA	NC	AB	AB	AB	AB	AB	AB	AB
Bj-B1-p10945985		BB	AA	AA	AA	AA	AA	AA	AA	AA
Bj-B1-p10974484		BB	NC	NC	NC	AB	AB	NC	NC	AB
Bj-B1-p10976600		AA	NC	NC	NC	NC	NC	NC	NC	NC
Bj-B1-p10996258		AA	BB	BB	BB	BB	BB	BB	BB	BB
Bj-B1-p11004219		AA	NC	NC	NC	NC	BB	NC	NC	NC
Bj-B1-p11008951		AB	BB	BB	BB	BB	BB	BB	BB	BB
Bj-B1-p11039980		AB	AA	AA	AA	AA	AA	AA	AA	AA
Bj-B1-p11055248		BB	AA	AA	AA	AA	AA	AA	AA	AA
Bj-B1-p11361570		BB	AA	AA	AA	AA	AA	AA	AA	AA
Bj-B1-p11371208		AA	BB	BB	BB	BB	BB	BB	BB	BB
Bj-B1-p11378963		AA	BB	BB	BB	BB	BB	BB	BB	BB
Bj-B1-p11382450		BB	AA	AA	AA	AA	AA	AA	AA	AA
Bj-B1-p11398881		AA	BB	BB	BB	BB	BB	BB	BB	BB
Bj-B1-p11401778		BB	AA	AA	AA	AA	AA	AA	AA	AA
Bj-B1-p11584578		AB	BB	BB	BB	BB	BB	BB	BB	BB
Bj-B1-p11618552		AA	AA	AA	BB	BB	AA	BB	AA	AA
Bj-B1-p11650856		AA	AA	AA	AA	BB	AA	AA	AA	AA
Bj-B1-p11660254		BB	BB	BB	BB	AA	BB	BB	BB	BB
Bj-B1-p11696790		BB	BB	BB	BB	AB	BB	BB	BB	BB
Bj-B1-p11716307		BB	BB	BB	BB	AA	BB	BB	BB	BB
Bj-B1-p11740036		BB	BB	BB	BB	AA	BB	BB	BB	BB
Bj-B1-p11817842		AA	BB	BB	BB	BB	BB	BB	BB	BB
Bj-B1-p11881139		AA	BB	BB	BB	BB	BB	BB	BB	BB
Bj-B1-p11947382		BB	AA	AA	AA	AA	AA	AA	AA	AA
Bj-B1-p12076224		AA	BB	BB	BB	BB	BB	BB	BB	BB
Bj-B1-p12118110		AA	AA	AA	AA	BB	AA	AA	AA	AA
Bj-B1-p12132563		AB	BB	BB	BB	AB	BB	BB	BB	BB
Bj-B1-p12138918		AA	BB	BB	BB	BB	BB	BB	BB	BB
Bj-B1-p12182226		NC	NC	NC	NC	BB	NC	NC	NC	NC
Bj-B1-p12194045		BB	BB	BB	BB	AA	BB	BB	BB	BB
Bj-B1-p12223521		AB	BB	BB	BB	BB	BB	BB	BB	BB
Bj-B1-p12273929		AA	AA	AA	BB	AA	AA	BB	AA	AA
Bj-B1-p12287941		AA	AA	AA	BB	AA	AA	BB	AA	AA
Bj-B1-p12292518		AA	BB	BB	BB	BB	BB	BB	BB	BB
Bj-B1-p12297186		BB	BB	BB	AA	BB	BB	AA	BB	BB
Bj-B1-p12298343		BB	BB	BB	AA	BB	BB	AA	BB	BB
Bj-B1-p12313542		AA	AA	AA	BB	AA	AA	BB	AA	AA
Bj-B1-p12314243		AA	AA	AA	BB	AA	AA	BB	AA	AA
Bj-B1-p12320039		AA	BB	BB	BB	BB	BB	BB	BB	BB
Bj-B1-p12321967		BB	BB	BB	AA	BB	BB	AA	BB	BB
Bj-B1-p12326572		BB	AA	AA	AA	AA	AA	AA	AA	AA
Bj-B1-p12345023		BB	AA	AA	AA	AA	AA	AA	AA	AA
Bj-B1-p12381451		AA	AA	AA	BB	AA	AA	BB	AA	AA
Bj-B1-p12393047		AA	BB	BB	BB	BB	BB	BB	BB	BB
Bj-B1-p12493154		BB	BB	BB	BB	AA	BB	BB	BB	BB
Bj-B1-p12513966		AA	BB	BB	BB	BB	BB	BB	BB	BB
Bj-B1-p12536313		AA	BB	BB	BB	NC	BB	BB	BB	BB
Bj-B1-p12576254		BB	BB	BB	BB	AA	BB	BB	BB	BB
Bj-B1-p13113958		AA	BB	BB	NC	NC	BB	NC	BB	BB
Bj-B1-p13183638		BB	AA	AA	AA	AA	AA	AA	AA	AA
Bj-B1-p13331485		BB	NC	NC	BB	NC	NC	BB	NC	NC
Bj-B1-p13359665		AA	NC	NC	NC	NC	NC	NC	NC	NC
Bj-B1-p13384915		AA	AB	AB	AB	AB	AB	AB	AB	AB
Bj-B1-p13404910		AB	AA	AA	AA	AA	AA	AA	AA	AA
Bj-B1-p13428648		BB	BB	BB	AA	BB	BB	AA	BB	BB
Bj-B1-p13557394		AA	NC	NC	NC	NC	NC	NC	NC	NC
Bj-B1-p13748023		NC	BB	BB	BB	BB	BB	BB	BB	BB
Bj-B1-p13774179		BB	AA	AA	AA	AA	AA	AA	AA	AA
Bj-B1-p13827548		BB	AA	AA	AA	AA	AA	AA	AA	AA
Bj-B1-p13849015		AA	BB	BB	BB	BB	BB	BB	BB	BB
Bj-B1-p13969831		BB	AB	AB	AB	AB	AB	AB	AB	AB
Bj-B1-p14037261		BB	AA	AA	AA	AA	AA	AA	AA	AA
Bj-B1-p14045672		AA	BB	BB	BB	BB	BB	BB	BB	BB
Bj-B1-p14131591		NC	AA	AA	AA	AA	AA	AA	AA	AA
Bj-B1-p14183809		AA	BB	BB	BB	BB	BB	BB	BB	BB
Bj-B1-p14262216		AA	BB	BB	BB	BB	BB	BB	BB	BB
Bj-B1-p14398821		BB	AB	AB	AB	AB	AB	AB	AB	AB
Bj-B1-p14520204		AA	NC	NC	NC	NC	NC	NC	NC	NC
Bj-B1-p15317110		BB	AA	AA	AA	AA	AA	AA	AA	AA
Bj-B1-p15591161		AB	BB	BB	BB	BB	BB	BB	BB	BB
Bj-B1-p15683892		AB	AA	AA	AA	AA	AA	AA	AA	AA
Bj-B1-p15693978		BB	AA	AA	NC	AA	AA	NC	AA	AA
Bj-B1-p15855777		AA	AA	AA	BB	AA	AA	BB	AA	AA
Bj-B1-p15982230		AA	BB	BB	BB	BB	BB	BB	BB	BB
Bj-B1-p16060095		AA	BB	BB	BB	BB	AA	BB	BB	BB
Bj-B1-p16080656		AA	BB	BB	BB	BB	AA	BB	BB	BB
Bj-B1-p16313694		AB	BB	BB	BB	BB	BB	BB	BB	BB
Bj-B1-p16314946		AA	BB	BB	BB	BB	BB	BB	BB	BB
Bj-B1-p16317329		AA	BB	BB	BB	BB	BB	BB	BB	BB
Bj-B1-p16320899		BB	BB	BB	AB	BB	BB	AB	BB	BB
Bj-B1-p16332699		BB	AA	AA	AA	AA	AA	AA	AA	AA
Bj-B1-p16346066		AA	AA	AA	AB	AA	AA	AB	AA	AA
Bj-B1-p16372206		BB	AA	AA	AA	AA	AA	AA	AA	AA
Bj-B1-p16374293		AA	BB	BB	AA	BB	BB	AA	BB	BB
Bj-B1-p16377727		BB	AA	AA	NC	AA	AA	NC	AA	AA
Bj-B1-p16382258		BB	AA	AA	NC	AA	AA	NC	AA	AA
Bj-B1-p16404285		AB	BB	BB	BB	BB	BB	BB	BB	BB
Bj-B1-p16406542		AA	BB	BB	BB	BB	BB	BB	BB	BB
Bj-B1-p16447960		AA	AB	AB	AB	AB	AB	AB	AB	AB
Bj-B1-p16661845		BB	AA	AA	AA	AA	AA	AA	AA	AA
Bj-B1-p16670693		AA	BB	BB	BB	BB	BB	BB	BB	BB
Bj-B1-p16783526		AB	BB	BB	BB	BB	BB	BB	BB	BB
Bj-B1-p16805446		BB	AB	AB	AB	AB	AB	AB	AB	AB
Bj-B1-p16805812		AB	BB	BB	BB	BB	BB	BB	BB	BB
Bj-B1-p16834628		BB	AA	AA	AA	AA	AA	AA	AA	AA
Bj-B1-p16858452		AA	BB	BB	BB	BB	BB	BB	BB	BB
Bj-B1-p16951047		AA	AB	AB	AB	AB	AB	AB	AB	AB
Bj-B1-p16975609		AB	AA	AA	AA	AA	AA	AA	AA	AA
Bj-B1-p17009468		AA	BB	BB	BB	BB	BB	BB	BB	BB
Bj-B1-p17012858		AA	BB	BB	BB	BB	BB	BB	BB	BB
Bj-B1-p17014320		BB	AA	AA	AA	AA	AA	AA	AA	AA
Bj-B1-p17020729		AA	BB	BB	BB	BB	BB	BB	BB	BB
Bj-B1-p17030513		BB	AA	AA	AA	AA	AA	AA	AA	AA
Bj-B1-p17041577		BB	AA	AA	AA	AA	AA	AA	AA	AA
Bj-B1-p17113718		AB	BB	BB	BB	BB	BB	BB	BB	BB
Bj-B1-p17151290		BB	AA	AA	AA	AA	AA	AA	AA	AA
Bj-B1-p17155027		AA	BB	BB	BB	BB	BB	BB	BB	BB
Bj-B1-p17159834		AB	BB	BB	BB	BB	BB	BB	BB	BB
Bj-B1-p17163164		AA	BB	BB	BB	BB	BB	BB	BB	BB
Bj-B1-p17187535		BB	AA	AA	AA	AA	AA	AA	AA	AA
Bj-B1-p17195681		AA	BB	BB	BB	BB	BB	BB	BB	BB
Bj-B1-p17212461		AA	BB	BB	BB	BB	BB	BB	BB	BB
Bj-B1-p17249566		BB	AA	AA	AA	AA	AA	AA	AA	AA
Bj-B1-p17262204		AB	BB	BB	BB	BB	BB	BB	BB	BB
Bj-B1-p17269075		AB	BB	BB	BB	BB	BB	BB	BB	BB
Bj-B1-p17272162		AB	BB	BB	BB	BB	BB	BB	BB	BB
Bj-B1-p17284796		BB	AA	AA	AA	AA	AA	AA	AA	AA
Bj-B1-p17301960		BB	AA	AA	AA	AA	AA	AA	AA	AA
Bj-B1-p17305138		AA	BB	BB	BB	BB	BB	BB	BB	BB
Bj-B1-p17308689		BB	AA	AA	AA	AA	AA	AA	AA	AA
Bj-B1-p17336924		BB	AA	AA	AA	AA	AA	AA	AA	AA
Bj-B1-p17359002		AA	BB	BB	BB	BB	BB	BB	BB	BB
Bj-B1-p17367047		AA	BB	BB	BB	BB	BB	BB	BB	BB
Bj-B1-p17370105		AA	BB	BB	BB	BB	BB	BB	BB	BB
Bj-B1-p17416133		AA	BB	BB	BB	BB	BB	BB	BB	BB
Bj-B1-p17422492		AA	BB	BB	BB	BB	BB	BB	BB	BB
Bj-B1-p17455032		BB	AA	AA	AA	AA	AA	AA	AA	AA
Bj-B1-p17461097		AA	BB	BB	BB	BB	BB	BB	BB	BB
Bj-B1-p17478766		AA	BB	BB	BB	BB	BB	BB	BB	BB
Bj-B1-p17481617		AA	BB	BB	BB	BB	BB	BB	BB	BB
Bj-B1-p17493078		BB	AA	AA	AA	AA	AA	AA	AA	AA
Bj-B1-p17495637		BB	AA	AA	AA	AA	AA	AA	AA	AA
Bj-B1-p17499819		BB	AB	AB	AB	AB	AB	AB	AB	AB
Bj-B1-p17503630		BB	AB	AB	AB	AB	AA	AB	AA	AA
Bj-B1-p17526708		BB	AA	AA	AA	AA	AA	AA	AA	AA
Bj-B1-p17545710		AB	AA	AA	AA	AA	AA	AA	AA	AA
Bj-B1-p17550949		AA	BB	BB	BB	BB	BB	BB	BB	BB
Bj-B1-p17582763		BB	AA	AA	AA	AA	AA	AA	AA	AA
Bj-B1-p17588643		AA	BB	BB	BB	BB	BB	BB	BB	BB
Bj-B1-p17596511		AB	BB	BB	BB	BB	BB	BB	BB	BB
Bj-B1-p17597812		BB	AA	AA	AA	AA	AA	AA	AA	AA
Bj-B1-p17639197		BB	AA	AA	AA	AA	AA	AA	AA	AA
Bj-B1-p17649933		BB	AA	AA	AA	AA	AA	AA	AA	AA
Bj-B1-p17655836		BB	AA	AA	AA	AA	AB	AA	AA	AA
Bj-B1-p17670286		NC	AA	AA	AA	AA	AA	AA	AA	AA
Bj-B1-p17677235		BB	AB	AB	AB	AB	AB	AB	AB	AB
Bj-B1-p17686446		AB	AA	AA	AA	AA	AA	AA	AA	AA
Bj-B1-p17689463		AA	BB	BB	BB	BB	BB	BB	BB	BB
Bj-B1-p17731240		BB	AA	AA	AA	AA	AA	AA	AA	AA
Bj-B1-p17732753		BB	AA	AA	AA	AA	AA	AA	AA	AA
Bj-B1-p17747380		AA	BB	BB	BB	BB	BB	BB	BB	BB
Bj-B1-p17749725		AA	BB	BB	BB	BB	BB	BB	BB	BB
Bj-B1-p17756189		AA	BB	BB	BB	BB	BB	BB	BB	BB
Bj-B1-p17760072		AA	AB	AB	AB	AB	AB	AB	AB	AB
Bj-B1-p17763629		BB	AA	AA	AA	AA	AA	AA	AA	AA
Bj-B1-p17774623		AB	AA	AA	AA	AA	AA	AA	AA	AA
Bj-B1-p17782301		AB	AA	AA	AA	AA	AA	AA	AA	AA
Bj-B1-p17786873		BB	AA	AA	AA	AA	AA	AA	AA	AA
Bj-B1-p17794040		BB	AA	AA	AA	AA	AA	AA	AA	AA
Bj-B1-p17816263		BB	AA	AA	AA	AA	AA	AA	AA	AA
Bj-B1-p17829397		BB	AA	AA	AA	AA	AA	AA	AA	AA
Bj-B1-p17830149		BB	AA	AA	AA	AA	AA	AA	AA	AA
Bj-B1-p17843678		BB	AA	AA	AA	AA	AA	AA	AA	AA
Bj-B1-p17857414		BB	AA	AA	AA	AA	AA	AA	AA	AA
Bj-B1-p17867791		AA	BB	BB	BB	BB	BB	BB	BB	BB
Bj-B1-p17891070		AA	BB	BB	BB	BB	BB	BB	BB	BB
Bj-B1-p17891629		AB	AA	AA	AA	AA	AA	AA	AA	AA
Bj-B1-p17923654		AA	BB	BB	BB	BB	BB	BB	BB	BB
Bj-B1-p17946792		BB	AA	AA	AA	AA	AA	AA	AA	AA
Bj-B1-p17960926		AA	BB	BB	BB	BB	BB	BB	BB	BB
Bj-B1-p17967412		AA	AB	AB	AB	AB	AB	AB	AB	AB
Bj-B1-p17978082		AA	BB	BB	BB	BB	BB	BB	BB	BB
Bj-B1-p18006527		BB	AA	AA	AA	AA	AA	AA	AA	AA
Bj-B1-p18031298		AB	BB	BB	BB	BB	BB	BB	BB	BB
Bj-B1-p18041139		AB	AA	AA	AA	AA	AA	AA	AA	AA
Bj-B1-p18060683		AB	BB	BB	BB	BB	BB	BB	BB	BB
Bj-B1-p18079280		AB	AA	AA	AA	AA	AA	AA	AA	AA
Bj-B1-p18086925		BB	AA	AA	AA	AA	AA	AA	AA	AA
Bj-B1-p18087625		BB	AB	AB	AB	AB	AB	AB	AB	AB
Bj-B1-p18092496		AA	BB	BB	BB	BB	BB	NC	BB	BB
Bj-B1-p18113135		AB	AA	AA	AA	AA	AA	AA	AA	AA
Bj-B1-p18119146		BB	AA	AA	AA	AA	AA	AA	AA	AA
Bj-B1-p18119598		BB	AA	AA	AA	AA	AA	AA	AA	AA
Bj-B1-p18152271		AA	BB	BB	BB	BB	BB	BB	BB	BB
Bj-B1-p18253110		BB	NC	NC	NC	NC	NC	NC	NC	NC
Bj-B1-p18961382		AA	BB	BB	BB	BB	BB	BB	BB	BB
Bj-B1-p18969217		AA	BB	BB	BB	BB	BB	BB	BB	BB
Bj-B1-p19122373		BB	AB	AB	AB	AB	AB	AB	AB	AB
Bj-B1-p19311662		AA	AB	AB	AB	AB	AB	AB	AB	AB
Bj-B1-p19429111		AA	BB	BB	BB	BB	BB	BB	BB	BB
Bj-B1-p19448626		BB	AA	AA	AA	AA	AA	AA	AA	AA
Bj-B1-p19886330		NC	AA	AA	AA	AB	AB	AB	AB	AB
Bj-B1-p20067123		BB	BB	BB	BB	BB	NC	BB	NC	NC
Bj-B1-p21030515		AB	BB	BB	BB	BB	BB	BB	BB	BB
Bj-B1-p21106087		AB	AA	AA	AA	AA	AA	AA	AA	AA
Bj-B1-p21781766		BB	NC	NC	NC	NC	NC	NC	NC	NC
Bj-B1-p21827938		BB	AA	AA	AA	AA	AA	AA	AA	AA
Bj-B1-p21852103		BB	NC	NC	NC	NC	NC	NC	NC	NC
Bj-B1-p22448588		AB	AA	AA	AA	AA	AA	AA	AA	AA
Bj-B1-p22602574		AA	BB	BB	BB	BB	BB	BB	BB	BB
Bj-B1-p22731445		BB	NC	NC	NC	NC	NC	NC	NC	NC
Bj-B1-p22874698		AA	BB	BB	BB	BB	BB	BB	BB	BB
Bj-B1-p24305603		AB	BB	BB	BB	BB	BB	BB	BB	BB
Bj-B1-p24533979		AB	BB	BB	BB	BB	BB	BB	BB	BB
Bj-B1-p24690627		BB	AB	AB	AB	AB	AB	AB	AB	AB
Bj-B1-p24801483		AA	NC	NC	NC	NC	NC	NC	NC	NC
Bj-B1-p24930715		BB	AA	AA	AA	AA	AA	AA	AA	AA
Bj-B1-p24990529		BB	AA	AA	AA	AA	AA	AA	AA	AA
Bj-B1-p25044483		BB	AB	AB	AB	AB	AB	AB	AB	AB
Bj-B1-p25423517		BB	AB	AB	AB	AB	AB	AB	AB	AB
Bj-B1-p26043654		AB	BB	BB	BB	BB	BB	BB	BB	BB
Bj-B1-p26068926		AB	AA	AA	AA	AA	AA	AA	AA	AA
Bj-B1-p26106199		BB	AB	AB	AB	AB	AB	AB	AB	AB
Bj-B1-p26439305		AA	BB	BB	BB	BB	BB	BB	BB	BB
Bj-B1-p26594762		AB	AA	AA	AA	AA	AA	AA	AA	AA
Bj-B1-p27014234		AA	NC	NC	NC	NC	NC	AA	NC	NC
Bj-B1-p27329189		AB	BB	BB	BB	BB	BB	BB	BB	BB
Bj-B1-p27950679		AB	AA	AA	AA	AA	AA	AA	AA	AA
Bj-B1-p27962876		AB	BB	BB	BB	BB	BB	BB	BB	BB
Bj-B1-p28069922		AB	AA	AA	AA	AA	AA	AA	AA	AA
Bj-B1-p28285933		BB	AA	NC	AA	AB	NC	AB	AA	NC
Bj-B1-p28557016		BB	AA	AA	AA	AA	AA	AA	AA	AA
Bj-B1-p30091039		BB	NC	NC	NC	NC	NC	NC	NC	NC
Bj-B1-p30175984		BB	NC	NC	NC	NC	NC	NC	NC	NC
Bj-B1-p30537888		AA	AB	AB	AB	AB	AB	AB	AB	AB
Bj-B1-p30879875		BB	NC	NC	NC	NC	NC	NC	NC	NC
Bj-B1-p30929187		BB	NC	NC	NC	NC	NC	NC	NC	NC
Bj-B1-p31151899		AA	NC	NC	NC	NC	NC	BB	NC	NC
Bj-B1-p31547206		AA	BB	BB	BB	BB	BB	BB	BB	BB
Bj-B1-p31558038		AA	BB	BB	BB	BB	BB	BB	BB	BB
Bj-B1-p31583596		AB	AA	AA	AA	AA	AA	AA	AA	AA
Bj-B1-p31751468		AA	BB	BB	BB	BB	BB	BB	BB	BB
Bj-B1-p32158353		BB	AA	AA	AA	AA	AA	AA	AA	AA
Bj-B1-p32166884		BB	AA	AA	AA	AA	AA	AA	AA	AA
Bj-B1-p32174007		AA	BB	BB	BB	BB	BB	BB	BB	BB
Bj-B1-p32179013		BB	AB	AB	AB	AB	AB	AB	AB	AB
Bj-B1-p32202820		BB	AB	AB	AB	AB	AB	AB	NC	AB
Bj-B1-p32270366		AA	BB	BB	BB	BB	BB	BB	BB	BB
Bj-B1-p32304139		BB	AB	AB	AB	AB	AB	AB	AB	AB
Bj-B1-p32334517		BB	AA	AA	AA	AA	AA	AA	AA	AA
Bj-B1-p32339203		AA	BB	BB	BB	BB	BB	BB	BB	BB
Bj-B1-p32343415		AB	BB	BB	BB	BB	BB	BB	BB	BB
Bj-B1-p32370759		AB	BB	BB	BB	BB	BB	BB	BB	BB
Bj-B1-p32391030		AB	BB	BB	BB	BB	BB	BB	BB	BB
Bj-B1-p32478599		BB	AA	AA	AA	AA	AA	AA	AA	AA
Bj-B1-p32501169		AB	AA	AA	AA	AA	AA	AA	AA	AA
Bj-B1-p32515819		AB	BB	BB	BB	BB	BB	BB	BB	BB
Bj-B1-p32531811		BB	NC	NC	NC	NC	NC	NC	NC	NC
Bj-B1-p32548054		AA	AB	AB	AB	AB	AB	AB	AB	AB
Bj-B1-p32580827		AA	BB	BB	BB	BB	BB	BB	BB	BB
Bj-B1-p32583992		NC	BB	BB	BB	BB	BB	BB	BB	BB
Bj-B1-p32591445		BB	AA	AA	AA	AA	AA	AA	AA	AA
Bj-B1-p32610370		AB	BB	BB	BB	BB	BB	BB	BB	BB
Bj-B1-p32630924		AB	BB	BB	BB	BB	BB	BB	BB	BB
Bj-B1-p32651623		AB	BB	BB	BB	BB	BB	BB	BB	BB
Bj-B1-p32665005		BB	AA	AA	AA	AA	AA	AA	AA	AA
Bj-B1-p32667499		AB	AA	AA	AA	AA	AA	AA	AA	AA
Bj-B1-p32692451		AA	AB	AB	AB	AB	AB	AB	AB	AB
Bj-B1-p32701132		BB	AB	AB	AB	AB	AB	AB	AB	AB
Bj-B1-p32806592		AB	BB	BB	BB	BB	BB	BB	BB	BB
Bj-B1-p32836379		BB	AA	AA	AA	AA	AA	AA	AA	AA
Bj-B1-p32838852		AA	BB	BB	BB	BB	BB	BB	BB	BB
Bj-B1-p32844352		AB	AB	AB	AA	AB	AA	AA	AB	AB
Bj-B1-p32846214		AA	AB	AB	AB	AB	AB	AB	AB	AB
Bj-B1-p32857736		AA	AB	AB	AB	AB	AB	AB	AB	AB
Bj-B1-p32909785		AA	BB	BB	BB	BB	BB	BB	BB	BB
Bj-B1-p32917041		BB	AA	AA	AA	AA	AA	AA	AA	AA
Bj-B1-p32925718		AB	BB	BB	BB	BB	BB	BB	BB	BB
Bj-B1-p32926851		AB	AA	AA	AA	AA	AA	AA	AA	AA
Bj-B1-p32939981		BB	AA	AA	AA	AA	AA	AA	AA	AA
Bj-B1-p32958303		AA	NC	AA	NC	AA	NC	NC	NC	AA
Bj-B1-p32971918		AB	AA	AA	AA	AA	AA	AA	AA	AA
Bj-B1-p32988463		AA	BB	BB	BB	BB	BB	BB	BB	BB
Bj-B1-p33063328		AA	BB	BB	BB	BB	BB	BB	BB	BB
Bj-B1-p33097336		AA	BB	BB	BB	BB	BB	BB	BB	BB
Bj-B1-p33188432		NC	AA	AA	AA	AA	AA	AA	AA	AA
Bj-B1-p33322651		AA	BB	BB	BB	BB	BB	BB	BB	BB
Bj-B1-p33362086		AB	AA	AA	AA	AA	AA	AA	AA	AA
Bj-B1-p33368889		BB	AA	AA	AA	AA	AA	AA	AA	AA
Bj-B1-p33389242		AB	BB	BB	BB	BB	BB	BB	BB	BB
Bj-B1-p33394652		AA	BB	BB	BB	BB	BB	BB	BB	BB
Bj-B1-p33452540		AB	BB	BB	BB	BB	BB	BB	BB	BB
Bj-B1-p33457821		BB	NC	NC	NC	NC	NC	NC	NC	NC
Bj-B1-p33475907		BB	AA	AA	AA	AA	AA	AA	AA	AA
Bj-B1-p33578658		NC	BB	BB	BB	BB	BB	BB	BB	BB
Bj-B1-p33608401		NC	BB	BB	BB	BB	BB	BB	BB	BB
Bj-B1-p33635672		AA	BB	BB	BB	BB	BB	BB	BB	BB
Bj-B1-p33652887		BB	AA	AA	AA	AA	AA	AA	AA	AA
Bj-B1-p33663107		AA	BB	BB	BB	BB	BB	BB	BB	BB
Bj-B1-p33664934		AB	BB	BB	BB	BB	BB	BB	BB	BB
Bj-B1-p33670247		BB	AA	AA	AA	AA	AA	AA	AA	AA
Bj-B1-p33672879		AA	BB	BB	BB	BB	BB	BB	BB	BB
Bj-B1-p33678566		NC	BB	BB	BB	BB	BB	BB	BB	BB
Bj-B1-p33695998		BB	AA	AA	AA	AA	AA	AA	AA	AA
Bj-B1-p33714463		AB	AA	AA	AA	AA	AA	AA	AA	AA
Bj-B1-p33722698		AA	BB	BB	BB	BB	BB	BB	BB	BB
Bj-B1-p33735216		AA	BB	BB	BB	BB	BB	BB	BB	BB
Bj-B1-p33738704		BB	AA	AA	AA	AA	AA	AA	AA	AA
Bj-B1-p33742418		AA	BB	BB	BB	BB	BB	BB	BB	BB
Bj-B1-p33792555		NC	AA	AA	AA	AA	AA	AA	AA	AA
Bj-B1-p33796844		BB	AA	AA	AA	AA	AA	AA	AA	AA
Bj-B1-p33804597		NC	BB	BB	BB	BB	BB	BB	BB	BB
Bj-B1-p33883438		AA	BB	BB	BB	BB	BB	BB	BB	BB
Bj-B1-p33887153		BB	NC	NC	NC	NC	NC	NC	NC	NC
Bj-B1-p33896898		AA	AB	AB	AB	AB	AB	AB	AB	AB
Bj-B1-p33897513		AB	AA	AA	AA	AA	AA	AA	AA	AA
Bj-B1-p33906216		AB	AA	AA	AA	AA	AA	AA	AA	AA
Bj-B1-p33912770		AB	BB	BB	BB	BB	BB	BB	BB	BB
Bj-B1-p33920717		BB	AA	AA	AA	AA	AA	AA	AA	AA
Bj-B1-p33922106		AA	BB	BB	BB	BB	BB	BB	BB	BB
Bj-B1-p33931467		AB	AA	AA	AA	AA	AA	AA	AA	AA
Bj-B1-p33965159		AA	BB	BB	BB	BB	BB	BB	BB	BB
Bj-B1-p33989585		AA	NC	NC	NC	NC	NC	NC	NC	NC
Bj-B1-p33993230		BB	AA	AA	AA	AA	AA	AA	AA	AA
Bj-B1-p33999651		BB	AA	AA	AA	AA	AA	AA	AA	AA
Bj-B1-p34010860		NC	BB	BB	BB	BB	BB	BB	BB	BB
Bj-B1-p34013366		BB	AA	AA	AA	AA	AA	AA	AA	AA
Bj-B1-p34082881		AA	NC	NC	NC	NC	NC	NC	NC	NC
Bj-B1-p34099802		BB	AA	AA	AA	AA	AA	AA	AA	AA
Bj-B1-p34211405		AB	AA	AA	AA	AA	AA	AA	AA	AA
Bj-B1-p34413627		AA	BB	BB	BB	BB	BB	BB	BB	BB
Bj-B1-p34655499		AB	AA	AA	AA	AA	AA	AA	AA	AA
Bj-B1-p34657526		AB	AA	AA	AA	AA	AA	AA	AA	AA
Bj-B1-p34803587		AB	AA	AA	AA	AA	AA	AA	AA	AA
Bj-B1-p34847176		AB	AA	AA	AA	AA	AA	AA	AA	AA
Bj-B1-p34849051		AA	BB	BB	BB	BB	BB	BB	BB	BB
Bj-B1-p34855203		AB	AA	AA	AA	AA	AA	AA	AA	AA
Bj-B1-p34859555		BB	AA	AA	AA	AA	AA	AA	AA	AA
Bj-B1-p34864398		AA	BB	BB	BB	BB	BB	BB	BB	BB
Bj-B1-p34864956		BB	AB	AB	AB	AB	AB	AB	AB	AB
Bj-B1-p34868660		NC	BB	BB	BB	BB	BB	BB	BB	BB
Bj-B1-p34969849		AB	BB	BB	BB	BB	BB	BB	BB	BB
Bj-B1-p34977530		AA	BB	BB	BB	BB	BB	BB	BB	BB
Bj-B1-p35046640		AB	BB	BB	BB	BB	BB	BB	BB	BB
Bj-B1-p35051561		AB	BB	BB	BB	BB	BB	BB	BB	BB
Bj-B1-p35076444		AB	AA	AA	AA	AA	AA	AA	AA	AA
Bj-B1-p35086494		AB	AA	AA	AA	AA	AA	AA	AA	AA
Bj-B1-p35097791		AB	NC	NC	NC	NC	NC	NC	NC	NC
Bj-B1-p35204841		NC	BB	BB	BB	BB	BB	BB	BB	BB
Bj-B1-p35208239		AB	BB	BB	BB	BB	BB	BB	BB	BB
Bj-B1-p35212636		NC	AB	AB	AB	AB	AB	AB	AB	AB
Bj-B1-p35218950		AB	AA	AA	AA	AA	AA	AA	AA	AA
Bj-B1-p35220956		AB	BB	BB	BB	BB	BB	BB	BB	BB
Bj-B1-p35226022		AB	AA	AA	AA	AA	AA	AA	AA	AA
Bj-B1-p35229046		AB	BB	BB	BB	BB	BB	BB	BB	BB
Bj-B1-p35337703		AB	AA	AA	AA	AA	AA	AA	AA	AA
Bj-B1-p35372393		AB	AA	AA	AA	AA	AA	AA	AA	AA
Bj-B1-p35410307		AB	BB	BB	BB	BB	BB	BB	BB	BB
Bj-B1-p35416625		NC	AA	AA	AA	AA	AA	AA	AA	AA
Bj-B1-p35435945		AB	BB	BB	BB	BB	BB	BB	BB	BB
Bj-B1-p35461126		AB	AA	AA	AA	AA	AA	AA	AA	AA
Bj-B1-p35465960		AB	BB	BB	BB	BB	BB	BB	BB	BB
Bj-B1-p35474577		AB	BB	BB	BB	BB	BB	BB	BB	BB
Bj-B1-p35478076		NC	AA	AA	AA	AA	AA	AA	AA	AA
Bj-B1-p35484845		AB	BB	BB	BB	BB	BB	BB	BB	BB
Bj-B1-p35489013		AB	BB	BB	BB	BB	BB	BB	BB	BB
Bj-B1-p35498569		AB	BB	BB	BB	BB	BB	BB	BB	BB
Bj-B1-p35503658		NC	BB	BB	BB	BB	BB	BB	BB	BB
Bj-B1-p35512640		AB	BB	BB	BB	BB	BB	BB	BB	BB
Bj-B1-p35519787		AB	AA	AA	NC	AA	AA	AA	AA	AA
Bj-B1-p35523092		AB	BB	BB	BB	BB	BB	BB	BB	BB
Bj-B1-p35525704		AB	BB	BB	BB	BB	BB	BB	BB	BB
Bj-B1-p35531703		AB	AA	AA	AA	AA	AA	AA	AA	AA
Bj-B1-p35562325		AA	BB	BB	BB	BB	BB	BB	BB	BB
Bj-B1-p35581542		BB	AA	AA	AA	AA	AA	AA	AA	AA
Bj-B1-p35612865		BB	AA	AA	AA	AA	AA	AA	AA	AA
Bj-B1-p35658923		BB	AA	AA	AA	AA	AA	AA	AA	AA
Bj-B1-p35661459		AA	BB	BB	BB	BB	BB	BB	BB	BB
Bj-B1-p35686352		AB	BB	BB	BB	BB	BB	BB	BB	BB
Bj-B1-p35715571		AA	BB	BB	BB	BB	BB	BB	BB	BB
Bj-B1-p35721377		NC	BB	BB	BB	BB	BB	BB	BB	BB
Bj-B1-p35745837		AB	AA	AA	AA	AA	AA	AA	AA	AA
Bj-B1-p35758200		AA	NC	NC	NC	NC	NC	NC	NC	NC
Bj-B1-p35782787		AB	BB	BB	BB	BB	BB	BB	BB	BB
Bj-B1-p35790089		AA	AB	AB	AB	AB	AB	AB	AB	AB
Bj-B1-p35790421		AB	BB	BB	BB	BB	BB	BB	BB	BB
Bj-B1-p35796327		AA	BB	BB	BB	BB	BB	BB	BB	BB
Bj-B1-p35802704		AB	AA	AA	AA	AA	AA	AA	AA	AA
Bj-B1-p35808766		AB	AA	AA	AA	AA	AA	AA	AA	AA
Bj-B1-p35817738		AA	NC	NC	NC	NC	NC	NC	NC	NC
Bj-B1-p35825384		AB	BB	BB	BB	BB	BB	BB	BB	BB
Bj-B1-p35838633		NC	AB	AB	AB	AB	AB	AB	AB	AB
Bj-B1-p35839461		AB	BB	BB	BB	BB	BB	BB	BB	BB
Bj-B1-p35844888		AB	BB	BB	BB	BB	BB	BB	BB	BB
Bj-B1-p35854640		AB	AA	AA	AA	AA	AA	AA	AA	AA
Bj-B1-p35857259		NC	BB	BB	BB	BB	BB	BB	BB	BB
Bj-B1-p35863654		AB	BB	BB	BB	BB	BB	BB	BB	BB
Bj-B1-p35898105		BB	NC	NC	NC	NC	NC	NC	NC	NC
Bj-B1-p35915947		AA	AB	AB	AB	AB	AB	AA	AB	AB
Bj-B1-p35920217		AA	BB	BB	BB	BB	BB	BB	BB	BB
Bj-B1-p35931047		AA	BB	BB	BB	BB	BB	BB	BB	BB
Bj-B1-p35934520		BB	AA	AA	AA	AA	AA	AA	AA	AA
Bj-B1-p35940548		AA	NC	NC	NC	NC	NC	NC	NC	NC
Bj-B1-p35951123		BB	AA	AA	AA	AA	AA	BB	AA	AA
Bj-B1-p36017832		AB	AA	AA	AA	AA	AA	AA	AA	AA
Bj-B1-p36032561		AB	BB	BB	BB	BB	BB	BB	BB	BB
Bj-B1-p36044670		BB	AA	AA	AA	AA	AA	AA	AA	AA
Bj-B1-p36048617		AB	BB	BB	BB	BB	BB	BB	BB	BB
Bj-B1-p36076307		AB	AA	AA	AA	AA	AA	AA	AA	AA
Bj-B1-p36081731		AA	BB	BB	BB	BB	BB	BB	BB	BB
Bj-B1-p36087438		AB	AA	AA	AA	AA	AA	AA	AA	AA
Bj-B1-p36089337		NC	AB	AB	AB	AB	AB	AB	AB	AB
Bj-B1-p36097951		AB	AA	AA	AA	AA	AA	AA	AA	AA
Bj-B1-p36105320		BB	AA	AA	AA	AA	BB	BB	BB	BB
Bj-B1-p36115154		NC	BB	BB	BB	BB	BB	BB	BB	BB
Bj-B1-p36116898		AB	BB	BB	BB	BB	BB	BB	BB	BB
Bj-B1-p36128975		AA	NC	NC	NC	NC	AA	AA	AA	AA
Bj-B1-p36139702		AB	NC	NC	NC	NC	NC	NC	NC	NC
Bj-B1-p36155997		AB	AA	AA	AA	AA	AA	AA	AA	AA
Bj-B1-p36165315		AB	AA	AA	AA	AA	AA	AA	AA	AA
Bj-B1-p36166223		AB	AA	AA	AA	AA	AA	AA	AA	AA
Bj-B1-p36185579		AA	BB	BB	BB	BB	BB	BB	BB	BB
Bj-B1-p36195313		AA	AB	AB	AB	AB	AB	AB	AB	AB
Bj-B1-p36224108		AA	AB	AB	AB	AB	AB	AB	AB	AB
Bj-B1-p36247172		AA	BB	BB	BB	BB	BB	BB	BB	BB
Bj-B1-p36264390		AB	BB	BB	BB	BB	BB	BB	BB	BB
Bj-B1-p36272752		AB	AA	AA	AA	AA	AA	AA	AA	AA
Bj-B1-p36286494		AB	AA	AA	AA	AA	AA	AA	AA	AA
Bj-B1-p36288394		AB	AA	AA	AA	AA	AA	AA	AA	AA
Bj-B1-p36303153		NC	AA	AA	AA	AA	AA	AA	AA	AA
Bj-B1-p36347127		AB	AA	AA	AA	AA	AA	AA	AA	AA
Bj-B1-p36374879		BB	AA	AA	AA	AA	AA	AA	AA	AA
Bj-B1-p36402605		AB	AA	AA	AA	AA	AA	AA	AA	AA
Bj-B1-p36412010		AB	AA	AA	AA	AA	AA	AA	AA	AA
Bj-B1-p36433144		AB	BB	BB	BB	BB	BB	BB	BB	BB
Bj-B1-p36449501		AB	BB	BB	BB	BB	BB	BB	BB	BB
Bj-B1-p36471465		AB	BB	BB	BB	BB	BB	BB	BB	BB
Bj-B1-p36471748		BB	AB	AB	AB	AB	AB	AB	AB	AB
Bj-B1-p36477204		AB	AA	AA	AA	AA	AA	AA	AA	AA
Bj-B1-p36507840		AB	BB	BB	BB	BB	BB	BB	BB	BB
Bj-B1-p36510341		AB	BB	BB	BB	BB	BB	BB	BB	BB
Bj-B1-p36517412		AB	BB	BB	BB	BB	BB	BB	BB	BB
Bj-B1-p36521426		AB	AA	AA	AA	AA	AA	AA	AA	AA
Bj-B1-p36535810		AB	AA	AA	AA	AA	AA	AA	AA	AA
Bj-B1-p36541104		AB	AB	AB	AA	AB	AB	AB	AB	AB
Bj-B1-p36547926		AB	BB	BB	BB	BB	BB	BB	BB	BB
Bj-B1-p36552827		AB	AA	AA	AA	AA	AA	AA	AA	AA
Bj-B1-p36558710		AB	AA	AA	AA	AA	AA	AA	AA	AA
Bj-B1-p36576525		AB	BB	BB	BB	BB	BB	BB	BB	BB
Bj-B1-p36580443		AB	BB	BB	BB	BB	BB	BB	BB	BB
Bj-B1-p36582889		AB	AA	AA	AA	AA	AA	AA	AA	AA
Bj-B1-p36700602		AA	BB	BB	AA	BB	AA	AA	AA	AA
Bj-B1-p36780185		BB	AA	AA	AA	AA	AA	AA	AA	AA
Bj-B1-p36794813		AB	BB	BB	BB	BB	BB	BB	BB	BB
Bj-B1-p36800819		BB	NC	NC	NC	NC	NC	NC	NC	NC
Bj-B1-p36820994		AA	BB	BB	BB	BB	BB	BB	BB	BB
Bj-B1-p36841370		AB	AA	AA	AA	AA	AA	AA	AA	AA
Bj-B1-p36889541		AB	AA	AA	AA	AA	AA	AA	AA	AA
Bj-B1-p36897458		AB	AB	AB	AB	AB	AB	AA	AB	AB
Bj-B1-p36906777		AB	AA	AA	AA	AA	AA	AA	AA	AA
Bj-B1-p36923319		AB	BB	BB	BB	BB	BB	AA	BB	BB
Bj-B1-p36928847		AB	AA	AA	AA	AA	AA	AA	AA	AA
Bj-B1-p36932899		AA	BB	BB	BB	BB	BB	BB	BB	BB
Bj-B1-p36936718		BB	BB	BB	BB	BB	BB	AB	BB	BB
Bj-B1-p36952186		AB	BB	BB	BB	BB	BB	AA	BB	BB
Bj-B1-p36956744		AB	BB	BB	BB	BB	BB	AA	BB	BB
Bj-B1-p36958355		BB	AA	AA	AA	AA	AA	BB	AA	AA
Bj-B1-p36961895		AB	AA	AA	AA	AA	AA	BB	AA	AA
Bj-B1-p36969057		AB	AA	AA	AA	AA	AA	AA	AA	AA
Bj-B1-p36978286		AB	AA	AA	AA	AA	AA	AA	AA	AA
Bj-B1-p36981157		AB	AA	AA	AA	AA	AA	AA	AA	AA
Bj-B1-p36981772		AB	AA	AA	AA	AA	AA	AA	AA	AA
Bj-B1-p36991960		AB	AA	AA	AA	AA	AA	AA	AA	AA
Bj-B1-p37002646		AB	BB	BB	BB	BB	BB	BB	BB	BB
Bj-B1-p37009483		NC	AA	AA	AA	AA	AA	AA	AA	AA
Bj-B1-p37021619		AB	AA	AA	BB	AA	BB	BB	BB	BB
Bj-B1-p37039532		AB	BB	BB	BB	BB	BB	BB	BB	BB
Bj-B1-p37063511		AB	BB	BB	BB	BB	BB	BB	BB	BB
Bj-B1-p37067546		AB	AA	AA	AA	AA	AA	AA	AA	AA
Bj-B1-p37074592		NC	BB	BB	BB	BB	BB	BB	BB	BB
Bj-B1-p37089905		AA	BB	BB	BB	BB	BB	BB	BB	BB
Bj-B1-p37112734		AA	AB	AB	AA	AB	AA	AA	AA	AA
Bj-B1-p37118154		BB	AA	AA	AA	AA	AA	AA	AA	AA
Bj-B1-p37122305		AA	BB	BB	BB	BB	BB	BB	BB	BB
Bj-B1-p37229097		NC	AA	AA	AA	AA	AA	AA	AA	AA
Bj-B1-p37232966		NC	BB	BB	AB	AB	AB	AB	AB	AB
Bj-B1-p37269985		AA	BB	BB	BB	BB	BB	BB	BB	BB
Bj-B1-p37272287		AA	NC	NC	NC	NC	NC	NC	NC	NC
Bj-B1-p37298775		AB	BB	BB	BB	BB	BB	BB	BB	BB
Bj-B1-p37302102		BB	BB	BB	AA	BB	AA	AA	AA	AA
Bj-B1-p37316350		AB	AA	AA	AA	AA	AA	AA	AA	AA
Bj-B1-p37326514		AB	AA	AA	AA	AA	AA	AA	AA	AA
Bj-B1-p37334604		BB	AA	AA	AA	AA	AA	AA	AA	AA
Bj-B1-p37367189		BB	AB	AB	AB	AB	AB	AB	AB	AB
Bj-B1-p37369821		AA	BB	BB	BB	BB	BB	BB	BB	BB
Bj-B1-p37430599		AA	AA	AA	AA	AA	AA	AA	AA	AA
Bj-B1-p37449026		NC	BB	BB	BB	BB	BB	BB	BB	BB
Bj-B1-p37473182		AB	BB	BB	BB	BB	BB	BB	BB	BB
Bj-B1-p37486329		AA	AA	AA	NC	NC	NC	NC	NC	NC
Bj-B1-p37491736		BB	BB	BB	NC	NC	NC	NC	NC	NC
Bj-B1-p37503253		BB	AB	AB	BB	AB	AB	AB	AB	AB
Bj-B1-p37508743		AA	AA	AA	AB	AB	AB	AB	AB	AB
Bj-B1-p37514538		NC	AB	AB	AB	AB	AB	AB	AB	AB
Bj-B1-p37516584		AA	AA	AA	AB	AB	AA	AB	AA	AA
Bj-B1-p37547380		NC	NC	NC	BB	BB	BB	BB	BB	BB
Bj-B1-p37556068		NC	NC	NC	NC	BB	BB	BB	BB	BB			predicted location of FAD2B between these markers
Bj-B1-p37621302		NC	BB	BB	BB	BB	BB	BB	BB	BB			~37590000
Bj-B1-p37623185		AB	BB	BB	BB	BB	BB	BB	BB	BB
Bj-B1-p37672463		NC	NC	NC	AA	AA	AA	AA	AA	AA
Bj-B1-p37675837		BB	BB	BB	AA	AA	AA	AA	AA	AA
Bj-B1-p37687665		AB	BB	BB	BB	AB	BB	BB	BB	BB
Bj-B1-p37750737		NC	NC	NC	BB	BB	BB	BB	BB	BB
Bj-B1-p37765582		NC	NC	NC	AB	AB	AB	AB	AB	AB
Bj-B1-p37813519		BB	BB	BB	AA	AA	AA	AA	AA	AA
Bj-B1-p37831581		NC	NC	NC	BB	BB	BB	BB	BB	BB
Bj-B1-p37835656		BB	BB	BB	AA	AA	AA	AA	AA	AA
Bj-B1-p37857712		NC	NC	NC	AA	AA	AA	AA	AA	AA
Bj-B1-p37867015		NC	NC	NC	BB	BB	BB	BB	BB	BB
Bj-B1-p37868739		AA	AA	AA	BB	BB	BB	BB	BB	BB
Bj-B1-p37874832		NC	NC	NC	AA	AA	AA	AA	AA	AA
Bj-B1-p37887979		AA	NC	AA	BB	BB	BB	BB	BB	BB
Bj-B1-p37896068		AA	NC	NC	BB	BB	BB	BB	BB	BB
Bj-B1-p37954381		NC	NC	NC	BB	BB	BB	BB	BB	BB
Bj-B1-p37979449		NC	NC	NC	AA	AA	AA	AA	AA	AA
Bj-B1-p37987994		NC	NC	NC	AA	AA	AA	AA	AA	AA
Bj-B1-p37990389		BB	BB	BB	AB	AB	AB	AB	AB	AB
Bj-B1-p37994148		BB	BB	BB	AB	BB	AB	AB	AB	AB
Bj-B1-p37998931		AA	AA	AA	AB	AB	AB	AB	AB	AB
Bj-B1-p38014778		BB	BB	BB	AA	AA	AA	AA	AA	AA
Bj-B1-p38018437		NC	NC	NC	AA	BB	BB	AA	BB	BB
Bj-B1-p38027310		BB	BB	BB	AB	AB	AB	AB	AB	AB
Bj-B1-p38032080		NC	NC	NC	BB	BB	BB	BB	BB	BB
Bj-B1-p38079600		BB	BB	BB	BB	AA	AA	BB	AA	AA
Bj-B1-p38083685		AA	AA	AA	AA	BB	BB	AA	BB	BB
Bj-B1-p38090863		NC	NC	NC	AA	AA	AA	AA	AA	AA
Bj-B1-p38094948		AA	AA	AA	BB	BB	BB	BB	BB	BB
Bj-B1-p38095807		AA	AA	AA	AA	AA	NC	AA	AA	AA
Bj-B1-p38111644		NC	NC	NC	BB	BB	BB	BB	BB	BB
Bj-B1-p38140460		NC	NC	NC	NC	BB	BB	NC	BB	BB
Bj-B1-p38141928		NC	NC	NC	AA	BB	BB	AA	BB	BB
Bj-B1-p38164664		AA	AA	AA	AB	AB	AB	AB	AB	AB
Bj-B1-p38165575		BB	BB	BB	BB	BB	BB	BB	BB	BB
Bj-B1-p38184827		NC	BB	BB	BB	BB	BB	BB	BB	BB
Bj-B1-p38188222		NC	NC	NC	BB	BB	BB	BB	BB	BB
Bj-B1-p38216637		NC	NC	NC	BB	BB	BB	BB	BB	BB
Bj-B1-p38219901		AA	AA	AA	BB	BB	BB	BB	BB	BB
Bj-B1-p38222997		NC	NC	NC	AA	AA	AA	AA	AA	AA
Bj-B1-p38229377		NC	NC	NC	BB	BB	BB	BB	BB	BB
Bj-B1-p38232215		BB	BB	BB	AA	AA	AA	AA	AA	AA
Bj-B1-p38242668		NC	NC	NC	AA	AA	AA	AA	AA	AA
Bj-B1-p38260157		NC	NC	NC	AA	AA	AA	AA	AA	AA
Bj-B1-p38265817		BB	BB	BB	AB	AB	AB	AB	AB	AB
Bj-B1-p38328192		NC	NC	NC	BB	BB	BB	BB	BB	BB
Bj-B1-p38384150		NC	NC	NC	AA	BB	BB	AA	BB	BB
Bj-B1-p38392253		AA	AA	AA	AB	AB	AB	AB	AB	AB
Bj-B1-p38401470		NC	NC	NC	AB	AA	AB	AA	AA	AA
Bj-B1-p38417915		AA	AA	AA	AB	AB	AB	AB	AB	AB
Bj-B1-p38418798		AA	AA	AA	BB	BB	BB	BB	BB	BB
Bj-B1-p38442751		NC	BB	BB	BB	BB	BB	BB	BB	BB
Bj-B1-p38520710		NC	AA	AA	AA	AA	AA	AA	AA	AA
Bj-B1-p38525391		AA	AA	AA	AB	AB	AB	AB	AB	AB
Bj-B1-p38528205		NC	AA	AA	AA	AA	AA	AA	AA	AA
Bj-B1-p38559508		NC	NC	NC	BB	BB	BB	BB	BB	BB
Bj-B1-p38602440		NC	NC	NC	BB	BB	BB	BB	BB	BB
Bj-B1-p38625885		NC	NC	NC	AA	AA	AA	AA	AA	AA
Bj-B1-p38665761		BB	BB	BB	AA	AA	AA	AA	AA	AA
Bj-B1-p38716817		NC	NC	NC	AA	AA	AA	AA	AA	AA
Bj-B1-p38723532		BB	BB	BB	BB	AA	AA	BB	AA	AA
Bj-B1-p38736074		AB	AB	AB	AA	AA	AA	AA	AA	AA
Bj-B1-p38747028		AA	AA	AA	AA	AA	AA	AB	AA	AA
Bj-B1-p38754585		AA	AA	AA	AA	BB	BB	BB	BB	BB
Bj-B1-p38759603		NC	NC	NC	BB	AA	AA	AA	AA	AA
Bj-B1-p38772936		AA	AA	AA	AB	AB	AB	AB	AB	AB
Bj-B1-p38824629		AA	AA	AA	AB	AB	AB	AB	AB	AB
Bj-B1-p38837723		BB	AB	AB	AA	AB	AB	AA	AB	AB
Bj-B1-p38839810		NC	BB	BB	BB	BB	BB	BB	BB	BB
Bj-B1-p38844248		AA	AA	AA	AB	AB	AB	AB	AB	AB
Bj-B1-p38869386		NC	NC	NC	BB	BB	BB	BB	BB	BB
Bj-B1-p38923389		NC	NC	NC	AA	AA	AA	AA	AA	AA
Bj-B1-p38935577		AB	AB	AB	AA	AA	AA	AA	AA	AA
Bj-B1-p38938143		NC	NC	NC	AA	AA	AA	AA	AA	AA
Bj-B1-p38951087		BB	BB	BB	BB	AB	AB	AB	AB	AB
Bj-B1-p38955154		NC	NC	NC	AA	AA	AA	AA	AA	AA
Bj-B1-p38959336		NC	NC	NC	AA	BB	BB	BB	BB	BB
Bj-B1-p38967394		AB	BB	BB	BB	BB	BB	BB	BB	BB
Bj-B1-p38972802		NC	NC	NC	BB	NC	NC	NC	NC	NC
Bj-B1-p38998177		AA	AA	AA	AB	AB	AB	AB	AB	AB
Bj-B1-p39053649		BB	AB	AB	AA	AA	AA	AA	AA	AA
Bj-B1-p39060633		NC	NC	NC	AA	AA	AA	AA	AA	AA
Bj-B1-p39062974		AA	AB	AB	BB	BB	BB	BB	BB	BB
Bj-B1-p39114158		BB	BB	BB	AB	BB	BB	BB	BB	BB
Bj-B1-p39123558		BB	BB	BB	AA	BB	BB	AA	BB	BB
Bj-B1-p39138260		NC	NC	NC	AA	AA	AA	AA	AA	AA
Bj-B1-p39141797		AB	AB	AB	AA	AA	AA	AA	AA	AA
Bj-B1-p39244400		BB	NC	NC	BB	BB	BB	BB	BB	BB
Bj-B1-p39251934		NC	NC	NC	BB	BB	BB	BB	BB	BB
Bj-B1-p39274677		NC	AA	AA	AB	AB	AB	AB	AB	AB
Bj-B1-p39297744		NC	NC	NC	BB	AA	AA	BB	AA	AA
Bj-B1-p39299749		NC	NC	NC	BB	BB	BB	BB	BB	BB
Bj-B1-p39314527		NC	NC	NC	AA	AA	AA	AA	AA	AA
Bj-B1-p39323501		AA	AA	AA	AB	AB	AB	AB	AB	AB
Bj-B1-p39331711		AA	BB	BB	BB	BB	BB	BB	BB	BB
Bj-B1-p39340428		AB	BB	BB	BB	BB	BB	BB	BB	BB
Bj-B1-p39347385		NC	NC	NC	BB	BB	BB	BB	BB	BB
Bj-B1-p39356634		AA	AA	AA	AB	AA	AA	AA	AA	AA
Bj-B1-p39372412		BB	BB	BB	AA	AA	AA	AA	AA	AA
Bj-B1-p39394864		NC	NC	NC	AA	AA	AA	AA	AA	AA
Bj-B1-p39401643		AA	AA	AA	AA	AA	NC	AA	AA	AA
Bj-B1-p39413466		NC	NC	NC	AA	NC	NC	AA	NC	NC
Bj-B1-p39452171		NC	NC	NC	BB	BB	BB	BB	BB	BB
Bj-B1-p39461051		NC	NC	NC	BB	BB	BB	BB	BB	BB
Bj-B1-p39464716		NC	NC	NC	AA	AA	AA	AA	AA	AA
Bj-B1-p39467549		BB	BB	BB	NC	NC	NC	NC	NC	NC
Bj-B1-p39545864		NC	NC	NC	BB	BB	BB	BB	BB	BB
Bj-B1-p39570364		NC	NC	NC	BB	BB	BB	BB	BB	BB
Bj-B1-p39572997		NC	NC	NC	BB	BB	BB	BB	BB	BB
Bj-B1-p39580157		NC	NC	NC	BB	BB	BB	BB	BB	BB
Bj-B1-p39586120		NC	NC	NC	BB	BB	BB	BB	BB	BB
Bj-B1-p39599928		NC	NC	BB	BB	BB	BB	BB	BB	BB
Bj-B1-p39644471		NC	NC	NC	AA	AA	AA	AA	AA	AA
Bj-B1-p39655933		NC	NC	NC	AA	AA	AA	AA	AA	AA
Bj-B1-p39677666		NC	AA	AA	AA	AA	AA	AA	AA	AA
Bj-B1-p39678824		NC	NC	NC	AA	AA	AA	AA	AA	AA
Bj-B1-p39739106		NC	NC	NC	AA	AA	AA	AA	AA	AA
Bj-B1-p39765474		AA	AA	AA	AB	AB	AB	AB	AB	AB
Bj-B1-p39779981		BB	BB	BB	BB	BB	BB	BB	BB	BB
Bj-B1-p39787214		NC	NC	NC	BB	BB	BB	BB	BB	BB
Bj-B1-p39793433		NC	NC	NC	BB	BB	BB	BB	BB	BB
Bj-B1-p39798829		BB	BB	BB	AA	AA	AA	AA	AA	AA
Bj-B1-p39804756		NC	NC	NC	BB	BB	BB	BB	BB	BB
Bj-B1-p39817063		NC	NC	NC	AA	AA	AA	AA	AA	AA
Bj-B1-p39844666		NC	NC	NC	AA	AA	AA	AA	AA	AA
Bj-B1-p39872706		AA	AA	AA	AB	AB	AB	AB	AB	AB
Bj-B1-p39876538		BB	BB	BB	AA	AA	AA	AA	AA	AA
Bj-B1-p39892467		NC	NC	NC	AA	AA	AA	BB	AA	AA
Bj-B1-p39898920		NC	AA	AA	AA	AA	AA	AA	AA	AA
Bj-B1-p39906226		NC	NC	NC	AA	AA	AA	AA	AA	AA
Bj-B1-p39910626		BB	BB	BB	AA	AA	AA	AA	AA	AA
Bj-B1-p39918065		NC	NC	NC	AA	AA	AA	AA	AA	AA
Bj-B1-p39921684		BB	AB	AB	AA	AA	AA	AB	AA	AA
Bj-B1-p39932815		NC	NC	NC	BB	BB	BB	AA	BB	BB
Bj-B1-p39952362		NC	NC	NC	AA	NC	NC	AA	NC	NC
Bj-B1-p39970997		AA	AA	AA	BB	BB	BB	BB	BB	BB
Bj-B1-p40020608		AA	AA	AA	BB	BB	BB	BB	BB	BB
Bj-B1-p40075718		BB	BB	BB	AB	AB	AB	AB	AB	AB
Bj-B1-p40085642		AA	AA	AA	AB	AB	AB	AB	AB	AB
Bj-B1-p40088308		NC	BB	BB	AB	AB	AB	AB	AB	AB
Bj-B1-p40157518		NC	NC	NC	AA	AA	AA	AA	AA	AA
Bj-B1-p40199576		NC	NC	NC	BB	BB	BB	AB	BB	BB
Bj-B1-p40236023		BB	NC	NC	AA	AA	AA	AA	AA	AA
Bj-B1-p40241245		AA	AA	AA	AB	AB	AB	AB	AB	AB
Bj-B1-p40247850		NC	NC	NC	BB	BB	BB	BB	BB	BB
Bj-B1-p40333801		NC	NC	NC	BB	AA	AA	AA	AA	AA
Bj-B1-p40336056		AA	NC	NC	AA	AA	AA	AA	AA	AA
Bj-B1-p40343690		NC	NC	NC	AA	AA	AA	AA	AA	AA
Bj-B1-p40345158		NC	NC	NC	AA	AA	AA	AA	AA	AA
Bj-B1-p40348169		NC	NC	NC	BB	BB	BB	BB	BB	BB
Bj-B1-p40483001		NC	NC	NC	BB	BB	BB	BB	BB	BB
Bj-B1-p40580188		NC	NC	NC	AA	AA	AA	AA	AA	AA
Bj-B1-p40586835		NC	NC	NC	BB	AA	AA	AA	AA	AA
Bj-B1-p40631145		AA	NC	AA	AA	AA	AA	AA	AA	AA
Bj-B1-p40636566		NC	AA	AA	AA	AA	AA	AA	AA	AA
Bj-B1-p40698518		AA	AA	AA	BB	AA	AA	AA	AA	AA
Bj-B1-p40748716		NC	NC	NC	BB	AB	AB	AB	AB	AB
Bj-B1-p40753180		NC	NC	NC	AA	NC	NC	NC	NC	NC
Bj-B1-p40770679		AA	AA	AA	BB	BB	BB	BB	BB	BB
Bj-B1-p40774599		NC	NC	NC	AA	AA	AA	AA	AA	AA
Bj-B1-p40780266		NC	AA	AA	AB	AB	AB	AB	AB	AB
Bj-B1-p40817349		BB	BB	BB	BB	BB	BB	BB	BB	BB
Bj-B1-p40844298		NC	NC	NC	AA	AA	AA	AA	AA	AA
Bj-B1-p40864500		NC	AA	AA	AA	AA	AA	AA	AA	AA
Bj-B1-p40872774		BB	AB	AB	AA	AA	AA	AA	AA	AA
Bj-B1-p40876207		NC	NC	NC	BB	BB	BB	BB	BB	BB			predicted location of new fad2 marker
Bj-B1-p40882276		AA	AA	AA	AB	AB	AB	AB	AB	AB			~40880000
Bj-B1-p40882383		NC	NC	NC	AA	AA	AA	AA	AA	AA
Bj-B1-p40889929		NC	AA	AA	AA	AA	AA	AA	AA	AA
Bj-B1-p40890735		NC	BB	BB	AA	AA	AA	AA	AA	AA
Bj-B1-p40922659		NC	NC	NC	BB	BB	BB	BB	BB	BB
Bj-B1-p40931825		BB	BB	BB	AB	AB	AB	AB	AB	AB
Bj-B1-p40944444		AA	AB	AB	AB	AB	AB	AB	AB	AB
Bj-B1-p40972241		NC	NC	NC	BB	BB	BB	BB	BB	BB
Bj-B1-p40978487		AA	AA	AA	BB	BB	BB	BB	BB	BB
Bj-B1-p40981674		AA	AA	AA	BB	BB	BB	BB	BB	BB
Bj-B1-p40984643		AA	AA	AA	AB	AB	AB	AB	AB	AB
Bj-B1-p41006072		NC	NC	NC	AA	AA	AA	AA	AA	AA
Bj-B1-p41008919		NC	NC	NC	BB	BB	BB	BB	BB	BB
Bj-B1-p41024175		BB	BB	BB	AA	AA	AA	AA	AA	AA
Bj-B1-p41051252		AA	NC	NC	AA	AA	AA	AA	AA	AA
Bj-B1-p41054081		NC	NC	NC	AA	AA	AA	AA	AA	AA
Bj-B1-p41060162		NC	BB	BB	BB	BB	BB	BB	BB	BB
Bj-B1-p41078830		AA	AA	AA	BB	AB	AB	AB	AB	AB
Bj-B1-p41130581		NC	NC	NC	BB	BB	BB	BB	BB	BB
Bj-B1-p41131956		NC	AA	AA	AA	AA	AA	AA	AA	AA
Bj-B1-p41137689		BB	BB	BB	BB	BB	BB	AA	BB	BB
Bj-B1-p41139697		BB	BB	BB	AB	AB	AB	AA	AB	AB
Bj-B1-p41188048		NC	BB	BB	BB	BB	BB	BB	BB	BB
Bj-B1-p41192038		NC	NC	NC	AA	AA	AA	AA	AA	AA
Bj-B1-p41202655		NC	NC	NC	AA	AA	AA	AA	AA	AA
Bj-B1-p41205813		AB	BB	BB	BB	BB	BB	BB	BB	BB
Bj-B1-p41211190		NC	NC	NC	BB	BB	BB	BB	BB	BB
Bj-B1-p41224607		BB	BB	BB	BB	AA	AA	AA	AA	AA
Bj-B1-p41233233		BB	BB	BB	AB	AB	AB	AB	AB	AB
Bj-B1-p41260647		NC	NC	NC	AA	AA	AA	AA	AA	AA
Bj-B1-p41274600		NC	NC	NC	BB	BB	BB	BB	BB	BB
Bn-A05-p25416	Bn-N5-p29775	AA	NC	NC	NC	NC	NC	NC	NC	NC
Bn-A05-p25420	Bn-N5-p29779	AA	NC	NC	NC	NC	NC	NC	NC	NC
Bn-A05-p58992	Bn-N5-p78052	BB	NC	NC	NC	NC	NC	NC	NC	NC
Bn-A05-p59055	Bn-N5-p78115	BB	NC	NC	NC	NC	NC	NC	NC	NC
Bn-A05-p61233	Bn-N5-p80291	AA	NC	NC	NC	NC	NC	NC	NC	NC
Bn-A05-p81414	Bn-N5-p98365	BB	AA	AA	AA	AA	AA	AA	AA	AA
Bn-A05-p95346	Bn-N5-p118043	AB	AA	AA	AA	AA	AA	AA	AA	AA
Bn-A05-p103817	Bn-N5-p123677	AB	BB	BB	BB	BB	BB	BB	BB	BB
Bn-A05-p108510	Bn-N5-p127460	AB	AA	AA	AA	AA	AA	AA	AA	AA
Bn-A05-p109998	Bn-N5-p128987	AA	NC	NC	NC	NC	NC	NC	NC	NC
Bn-A05-p114598	Bn-N5-p133603	AA	BB	BB	BB	BB	BB	BB	BB	BB
Bn-A05-p137314	Bn-N5-p169816	AA	NC	NC	NC	NC	NC	NC	NC	NC
Bn-A05-p140798	Bn-N5-p173295	BB	AA	AA	AA	AA	AA	AA	AA	AA
Bn-A05-p143572	Bn-N5-p176112	BB	NC	NC	NC	NC	NC	NC	NC	NC
Bn-A05-p200254	Bn-N5-p226496	BB	NC	NC	NC	NC	NC	NC	NC	NC
Bn-A05-p221189	Bn-N5-p252763	AA	NC	NC	NC	NC	NC	NC	NC	NC
Bn-A05-p228555	Bn-N5-p260129	BB	NC	NC	NC	NC	NC	NC	NC	NC
Bn-A05-p244051	Bn-N5-p272544	AA	BB	BB	BB	BB	BB	BB	BB	BB
Bn-A05-p249420	Bn-N5-p278177	BB	NC	NC	NC	NC	NC	NC	NC	NC
Bn-A05-p262934	Bn-N5-p291486	NC	BB	BB	BB	BB	BB	BB	BB	BB
Bn-A05-p280800	Bn-N5-p312603	AA	NC	NC	NC	NC	NC	NC	NC	NC
Bn-A05-p346822	Bn-N5-p384683	AA	AB	AB	AB	AB	AB	AB	AB	AB
Bn-A05-p377542	Bn-N5-p434394	AA	NC	NC	NC	NC	NC	NC	NC	NC
Bn-A05-p392053	Bn-N5-p448974	AA	NC	NC	NC	NC	NC	NC	NC	NC
Bn-A05-p452939	Bn-N5-p528432	AB	AA	AA	AA	AA	AA	AA	AA	AA
Bn-A05-p458357	Bn-N5-p533849	AA	AB	AB	AB	AB	AB	AB	AB	AB
Bn-A05-p482473	Bn-N5-p561498	BB	AA	AA	AA	AA	AA	AA	AA	AA
Bn-A05-p484591	Bn-N5-p564912	AB	BB	BB	BB	BB	BB	BB	BB	BB
Bn-A05-p518923	Bn-N5-p593059	AA	BB	BB	BB	BB	BB	BB	BB	BB
Bn-A05-p529716	Bn-N5-p604085	BB	NC	NC	NC	NC	NC	NC	NC	NC
Bn-A05-p556585	Bn-N5-p634308	AA	BB	BB	BB	BB	BB	BB	BB	BB
Bn-A05-p559597	Bn-N5-p637306	AA	NC	NC	NC	NC	NC	NC	NC	NC
Bn-A05-p565719	Bn-N5-p643973	BB	AB	AB	AB	NC	AB	AB	AB	AB
Bn-A05-p579882	Bn-N5-p663919	BB	NC	NC	NC	NC	NC	NC	NC	NC
Bn-A05-p589658	Bn-N5-p673281	BB	NC	NC	NC	NC	NC	NC	NC	NC
Bn-A05-p619336	Bn-N5-p701378	AA	AB	AB	AB	AB	AB	AB	AB	AB
Bn-A05-p653606	Bn-N5-p738760	AA	NC	NC	NC	NC	NC	NC	NC	NC
Bn-A05-p671910	Bn-N5-p748023	AA	NC	NC	NC	NC	NC	NC	NC	NC
Bn-A05-p673050	Bn-N5-p749162	BB	AA	AA	AA	AA	AA	AA	AA	AA
Bn-A05-p677619	Bn-N5-p757125	BB	AA	AA	AA	AA	AA	AA	AA	AA
Bn-A05-p679803	Bn-N5-p759307	AA	NC	NC	NC	NC	NC	NC	NC	NC
Bn-A05-p686912	Bn-N5-p766534	BB	NC	NC	NC	NC	NC	NC	NC	NC
Bn-A05-p687790	Bn-N5-p767412	BB	NC	NC	NC	NC	NC	NC	NC	NC
Bn-A05-p701389	Bn-N5-p773928	AA	NC	NC	NC	NC	NC	NC	NC	NC
Bn-A05-p717416	Bn-N5-p790244	BB	NC	NC	NC	NC	NC	NC	NC	NC
Bn-A05-p726481	Bn-N5-p802595	AA	NC	NC	NC	NC	NC	NC	NC	NC
Bn-A05-p757624	Bn-N5-p827007	AB	AA	AA	AA	AA	AA	AA	AA	AA
Bn-A05-p771943	Bn-N5-p871128	BB	NC	NC	NC	NC	NC	NC	NC	NC
Bn-A05-p772777	Bn-N5-p871952	AA	BB	BB	BB	BB	BB	BB	BB	BB
Bn-A05-p779415	Bn-N5-p878821	AA	NC	NC	NC	NC	NC	NC	NC	NC
Bn-A05-p780844	Bn-N5-p880252	BB	AA	AA	AA	AA	AA	AA	AA	AA
Bn-A05-p794760	Bn-N5-p894417	AA	NC	AA	AA	AA	AA	AA	AA	AA
Bn-A05-p800515	Bn-N5-p902155	AA	NC	NC	NC	NC	NC	NC	NC	NC
Bn-A05-p800549	Bn-N5-p902189	AA	NC	NC	NC	NC	NC	NC	NC	NC
Bn-A05-p802111	Bn-N5-p903818	BB	NC	NC	NC	NC	NC	NC	NC	NC
Bn-A05-p816963	Bn-N5-p916761	BB	NC	NC	NC	NC	NC	NC	NC	NC
Bn-A05-p817036	Bn-N5-p916834	AA	NC	NC	NC	NC	NC	NC	NC	NC
Bn-A05-p822087	Bn-N5-p923155	BB	AA	AA	AA	AA	AA	AA	AA	AA
Bn-A05-p825088	Bn-N5-p927351	AA	NC	NC	NC	NC	NC	NC	NC	NC
Bn-A05-p825915	Bn-N5-p928178	BB	NC	NC	NC	NC	NC	NC	NC	NC
Bn-A05-p849712	Bn-N5-p951999	AB	BB	BB	BB	BB	BB	BB	BB	BB
Bn-A05-p889343	Bn-N5-p997791	BB	NC	NC	NC	NC	NC	NC	NC	NC
Bn-A05-p892520	Bn-N5-p1000999	AA	NC	NC	NC	NC	NC	NC	NC	NC
Bn-A05-p895276	Bn-N5-p1003703	BB	AB	BB	NC	NC	NC	AB	BB	BB
Bn-A05-p917769	Bn-N5-p1025845	AA	BB	BB	BB	BB	BB	BB	BB	BB
Bn-A05-p922813	Bn-N5-p1030016	BB	NC	NC	NC	NC	NC	NC	NC	NC
Bn-A05-p933536	Bn-N5-p1046398	BB	NC	NC	NC	NC	NC	NC	NC	NC
Bn-A05-p934600	Bn-N5-p1047457	AA	BB	BB	BB	BB	BB	BB	BB	BB
Bn-A05-p956298	Bn-N5-p1066806	BB	NC	NC	NC	NC	NC	NC	NC	NC
Bn-A05-p958740	Bn-N5-p1068268	AA	NC	NC	AA	AA	AA	NC	NC	NC
Bn-A05-p1074864	Bn-N5-p1182966	BB	NC	NC	NC	NC	NC	NC	NC	NC
Bn-A05-p1096935	Bn-N5-p1205324	BB	NC	NC	NC	NC	NC	NC	NC	NC
Bn-A05-p1134104	Bn-N5-p1245455	AA	NC	NC	NC	NC	NC	NC	NC	NC
Bn-A05-p1192706	Bn-N5-p1281106	AA	NC	NC	NC	NC	NC	NC	NC	NC
Bn-A05-p1196947	Bn-N5-p1284750	BB	AA	AA	AA	AA	AA	AA	AA	AA
Bn-A05-p1216828	Bn-N5-p1309989	AA	BB	BB	BB	BB	BB	BB	BB	BB
Bn-A05-p1220485	Bn-N5-p1313649	AB	AB	AB	BB	AA	BB	AB	BB	BB
Bn-A05-p1237296	Bn-N5-p1331338	AA	BB	BB	BB	BB	BB	BB	BB	BB
Bn-A05-p1254185	Bn-N5-p1355423	AA	NC	NC	NC	NC	NC	NC	NC	NC
Bn-A05-p1259869	Bn-N5-p1362258	BB	NC	NC	NC	NC	NC	NC	NC	NC
Bn-A05-p1260228	Bn-N5-p1362617	AA	NC	NC	NC	NC	NC	NC	NC	NC
Bn-A05-p1260305	Bn-N5-p1362694	BB	NC	NC	NC	NC	NC	NC	NC	NC
Bn-A05-p1260565	Bn-N5-p1362954	BB	NC	NC	NC	NC	NC	NC	NC	NC
Bn-A05-p1281138	Bn-N5-p1384962	BB	NC	NC	NC	NC	NC	NC	NC	NC
Bn-A05-p1308471	Bn-N5-p1410753	BB	NC	NC	NC	NC	NC	NC	NC	NC
Bn-A05-p1335771	Bn-N5-p1436231	AB	BB	BB	BB	BB	BB	BB	BB	BB
Bn-A05-p1347246	Bn-N5-p1451685	AA	NC	NC	NC	NC	NC	NC	NC	NC
Bn-A05-p1349520	Bn-N5-p1453955	AB	BB	BB	BB	BB	BB	BB	BB	BB
Bn-A05-p1356378	Bn-N5-p1459257	AA	BB	BB	BB	BB	BB	BB	BB	BB
Bn-A05-p1368115	Bn-N5-p1475864	AA	NC	NC	NC	NC	NC	NC	NC	NC
Bn-A05-p1372057	Bn-N5-p1480737	BB	AB	AB	AB	AB	AB	AB	AB	AB
Bn-A05-p1384000	Bn-N5-p1493281	BB	AA	AA	NC	AA	NC	AA	NC	NC
Bn-A05-p1384677	Bn-N5-p1493971	AA	NC	NC	NC	NC	NC	NC	NC	NC
Bn-A05-p1396162	Bn-N5-p1505543	BB	AA	AA	AA	AA	AA	AA	AA	AA
Bn-A05-p1396567	Bn-N5-p1505947	AA	NC	NC	NC	NC	NC	NC	NC	NC
Bn-A05-p1396959	Bn-N5-p1506339	AA	NC	NC	NC	NC	NC	NC	NC	NC
Bn-A05-p1457058	Bn-N5-p1583214	BB	NC	NC	NC	NC	NC	NC	NC	NC
Bn-A05-p1462945	Bn-N5-p1588549	BB	AA	AA	AA	AA	AA	AA	AA	AA
Bn-A05-p1479325	Bn-N5-p1605466	AA	BB	BB	BB	BB	BB	BB	BB	BB
Bn-A05-p1492327	Bn-N5-p1619320	AB	AA	AA	AA	AA	AA	AA	AA	AA
Bn-A05-p1499192	Bn-N5-p1626797	AB	AA	AA	AA	AA	AA	AA	AA	AA
Bn-A05-p1554943	Bn-N5-p1722333	BB	NC	NC	NC	NC	NC	NC	NC	NC
Bn-A05-p1566005	Bn-N5-p1739300	AA	BB	BB	BB	BB	BB	BB	BB	BB
Bn-A05-p1578074	Bn-N5-p1753871	AA	NC	NC	NC	NC	NC	NC	NC	NC
Bn-A05-p1579155	Bn-N5-p1754900	BB	NC	NC	NC	NC	NC	NC	NC	NC
Bn-A05-p1579208	Bn-N5-p1754953	AB	AA	AA	AA	AA	AA	AA	AA	AA
Bn-A05-p1630204	Bn-N5-p1805167	AB	BB	BB	BB	BB	AB	AB	AB	BB
Bn-A05-p1671823	Bn-N5-p1870680	AA	NC	NC	NC	NC	NC	NC	NC	NC
Bn-A05-p1676024	Bn-N5-p1879670	BB	NC	NC	NC	NC	NC	NC	NC	NC
Bn-A05-p1679589	Bn-N5-p1885398	AB	BB	BB	BB	BB	BB	BB	BB	BB
Bn-A05-p1689277	Bn-N5-p1890245	AA	NC	NC	NC	NC	NC	NC	NC	NC
Bn-A05-p1692254	Bn-N5-p1893365	BB	NC	NC	NC	NC	NC	NC	NC	NC
Bn-A05-p1692692	Bn-N5-p1893801	BB	NC	NC	NC	NC	NC	NC	NC	NC
Bn-A05-p1693000	Bn-N5-p1894188	BB	NC	NC	NC	NC	NC	NC	NC	NC
Bn-A05-p1693196	Bn-N5-p1894384	BB	NC	NC	NC	NC	NC	NC	NC	NC
Bn-A05-p1695394	Bn-N5-p1894784	BB	NC	NC	NC	NC	NC	NC	NC	NC
Bn-A05-p1695552	Bn-N5-p1894938	BB	NC	NC	NC	NC	NC	NC	NC	NC
Bn-A05-p1696330	Bn-N5-p1895717	BB	NC	NC	NC	NC	NC	NC	NC	NC
Bn-A05-p1696411	Bn-N5-p1895799	BB	NC	BB	NC	NC	BB	NC	BB	BB
Bn-A05-p1696613	Bn-N5-p1896002	BB	NC	NC	NC	NC	NC	NC	NC	NC
Bn-A05-p1697018	Bn-N5-p1896407	AA	NC	NC	NC	NC	NC	NC	NC	NC
Bn-A05-p1701030	Bn-N5-p1901300	BB	NC	BB	NC	NC	BB	NC	BB	BB
Bn-A05-p1744534	Bn-N5-p1944931	BB	NC	NC	NC	NC	NC	NC	NC	NC
Bn-A05-p1761473	Bn-N5-p1949635	BB	NC	BB	BB	NC	BB	NC	BB	BB
Bn-A05-p1764530	Bn-N5-p1953359	AB	AA	AA	AA	AA	AA	AA	AA	AA
Bn-A05-p1765880	Bn-N5-p1954629	AA	NC	NC	NC	NC	NC	NC	NC	NC
Bn-A05-p1766223	Bn-N5-p1955178	BB	NC	NC	NC	NC	NC	NC	NC	NC
Bn-A05-p1775540	Bn-N5-p1963478	AA	BB	BB	BB	BB	BB	BB	BB	BB
Bn-A05-p1806574	Bn-N5-p1985171	BB	NC	NC	NC	NC	NC	NC	NC	NC
Bn-A05-p1818846	Bn-N5-p1997605	AA	AA	AA	AA	NC	AA	AA	AA	AA
Bn-A05-p1854510	Bn-N5-p2036895	AA	NC	NC	NC	NC	NC	NC	NC	NC
Bn-A05-p1857946	Bn-N5-p2039192	AA	NC	NC	NC	NC	NC	NC	NC	NC
Bn-A05-p1893613	Bn-N5-p2071802	BB	AA	AA	AA	AA	AA	AA	AA	AA
Bn-A05-p1898273	Bn-N5-p2075840	BB	NC	NC	NC	NC	NC	NC	NC	NC
Bn-A05-p1919060	Bn-N5-p2097213	AA	NC	NC	NC	NC	NC	NC	NC	NC
Bn-A05-p1942242	Bn-N5-p2132498	BB	NC	NC	NC	NC	NC	NC	NC	NC
Bn-A05-p1943093	Bn-N5-p2132766	BB	AA	AA	AA	AA	AA	AA	AA	AA
Bn-A05-p1974178	Bn-N5-p2162152	AA	BB	BB	BB	BB	BB	BB	BB	BB
Bn-A05-p1975785	Bn-N5-p2163761	BB	NC	NC	NC	NC	NC	NC	NC	NC
Bn-A05-p1978957	Bn-N5-p2166643	AA	NC	NC	NC	NC	NC	NC	NC	NC
Bn-A05-p1981647	Bn-N5-p2168874	BB	NC	NC	NC	NC	NC	NC	NC	NC
Bn-A05-p2024975	Bn-N5-p2214915	BB	NC	AB	NC	AA	AA	AA	AA	AA
Bn-A05-p2039690	Bn-N5-p2230561	BB	NC	NC	NC	NC	NC	NC	NC	NC
Bn-A05-p2062917	Bn-N5-p2252597	AA	NC	NC	NC	NC	NC	NC	NC	NC
Bn-A05-p2067722	Bn-N5-p2257407	BB	NC	NC	NC	NC	NC	NC	NC	NC
Bn-A05-p2091308	Bn-N5-p2283419	BB	NC	NC	NC	NC	NC	NC	NC	NC
Bn-A05-p2102634	Bn-N5-p2295512	BB	AA	AA	AA	AA	AA	AA	AA	AA
Bn-A05-p2106680	Bn-N5-p2298341	AB	BB	BB	BB	BB	BB	BB	BB	BB
Bn-A05-p2107808	Bn-N5-p2299339	AA	BB	BB	BB	BB	BB	BB	BB	BB
Bn-A05-p2108713	Bn-N5-p2300244	AA	BB	BB	BB	BB	BB	BB	BB	BB
Bn-A05-p2109546	Bn-N5-p2301077	BB	NC	NC	NC	NC	NC	NC	NC	NC
Bn-A05-p2110255	Bn-N5-p2302923	BB	NC	NC	NC	NC	NC	NC	NC	NC
Bn-A05-p2110344	Bn-N5-p2303012	AA	NC	NC	NC	NC	NC	NC	NC	NC
Bn-A05-p2138342	Bn-N5-p2335324	BB	AA	AA	AA	AA	AA	AA	AA	AA
Bn-A05-p2139529	Bn-N5-p2336512	AA	BB	BB	BB	BB	BB	BB	BB	BB
Bn-A05-p2151202	Bn-N5-p2353516	AA	NC	NC	NC	NC	NC	NC	NC	NC
Bn-A05-p2166681	Bn-N5-p2368827	BB	NC	NC	NC	NC	NC	NC	NC	NC
Bn-A05-p2167188	Bn-N5-p2369335	AA	NC	NC	NC	NC	NC	NC	NC	NC
Bn-A05-p2167269	Bn-N5-p2369416	BB	NC	NC	NC	NC	NC	NC	NC	NC
Bn-A05-p2167540	Bn-N5-p2369687	AA	BB	BB	BB	BB	BB	BB	BB	BB
Bn-A05-p2172320	Bn-N5-p2374463	BB	AA	AA	AA	AA	AA	AA	AA	AA
Bn-A05-p2208960	Bn-N5-p2407963	AA	NC	NC	NC	NC	NC	NC	NC	NC
Bn-A05-p2233637	Bn-N5-p2431088	AA	NC	NC	NC	NC	NC	NC	NC	NC
Bn-A05-p2233700	Bn-N5-p2431151	BB	NC	AA	AA	AA	AA	NC	NC	AA
Bn-A05-p2234082	Bn-N5-p2431541	AA	NC	NC	NC	NC	NC	NC	NC	NC
Bn-A05-p2246038	Bn-N5-p2440678	BB	NC	NC	NC	NC	NC	NC	NC	NC
Bn-A05-p2254100	Bn-N5-p2449849	AA	NC	NC	NC	NC	NC	NC	NC	NC
Bn-A05-p2261738	Bn-N5-p2458126	BB	NC	NC	NC	NC	NC	NC	NC	NC
Bn-A05-p2272518	Bn-N5-p2468787	BB	AA	NC	AA	AA	AA	NC	NC	NC
Bn-A05-p2273196	Bn-N5-p2469464	AA	NC	NC	NC	NC	NC	NC	NC	NC
Bn-A05-p2280549	Bn-N5-p2476665	AB	AA	AA	AA	AA	AA	AA	AA	AA
Bn-A05-p2285903	Bn-N5-p2481355	AA	AB	AB	AB	AB	AB	AB	AB	AB
Bn-A05-p2287815	Bn-N5-p2483134	BB	NC	NC	NC	NC	NC	NC	NC	NC
Bn-A05-p2293577	Bn-N5-p2490392	AA	NC	NC	NC	NC	NC	NC	NC	NC
Bn-A05-p2296307	Bn-N5-p2493077	BB	NC	NC	NC	NC	NC	NC	NC	NC
Bn-A05-p2299442	Bn-N5-p2501123	AA	NC	NC	NC	NC	NC	NC	NC	NC
Bn-A05-p2300076	Bn-N5-p2501765	BB	NC	NC	NC	NC	NC	NC	NC	NC
Bn-A05-p2303112	Bn-N5-p2509507	AA	BB	BB	BB	BB	BB	BB	BB	BB
Bn-A05-p2337684	Bn-N5-p2530906	AA	NC	NC	NC	NC	NC	NC	NC	NC
Bn-A05-p2340565	Bn-N5-p2538482	AA	BB	BB	BB	BB	BB	BB	BB	BB
Bn-A05-p2350131	Bn-N5-p2546124	AA	NC	NC	NC	NC	NC	NC	NC	NC
Bn-A05-p2353656	Bn-N5-p2549650	BB	NC	NC	NC	NC	NC	NC	NC	NC
Bn-A05-p2376801	Bn-N5-p2572299	AA	NC	NC	NC	NC	NC	NC	NC	NC
Bn-A05-p2393098	Bn-N5-p2585650	BB	NC	NC	NC	NC	NC	NC	NC	NC
Bn-A05-p2394919	Bn-N5-p2587474	AA	AA	AA	AA	AA	AA	NC	AA	AA
Bn-A05-p2423005	Bn-N5-p2616753	AA	NC	NC	NC	NC	NC	NC	NC	NC
Bn-A05-p2431338	Bn-N5-p2623766	BB	NC	NC	NC	NC	NC	NC	NC	NC
Bn-A05-p2434176	Bn-N5-p2626449	AA	NC	NC	NC	NC	NC	NC	NC	NC
Bn-A05-p2460244	Bn-N5-p2649995	BB	AA	AA	AA	AA	AA	AA	AA	AA
Bn-A05-p2472050	Bn-N5-p2661410	BB	AA	AA	AA	AA	AA	AA	AA	AA
Bn-A05-p2472584	Bn-N5-p2661943	AA	AA	AA	AA	AA	AA	NC	AA	AA
Bn-A05-p2489101	Bn-N5-p2675450	BB	BB	BB	BB	BB	BB	NC	BB	BB
Bn-A05-p2492451	Bn-N5-p2676866	BB	AA	AA	AA	AA	AA	AA	AA	AA
Bn-A05-p2497466	Bn-N5-p2681879	AB	BB	BB	BB	BB	BB	BB	BB	BB
Bn-A05-p2501988	Bn-N5-p2686383	AA	NC	NC	NC	NC	NC	NC	NC	NC
Bn-A05-p2523070	Bn-N5-p2698754	BB	NC	NC	NC	NC	NC	NC	NC	NC
Bn-A05-p2563320	Bn-N5-p2745504	AA	NC	NC	NC	NC	NC	NC	NC	NC
Bn-A05-p2565586	Bn-N5-p2749161	AA	NC	NC	NC	NC	NC	NC	NC	NC
Bn-A05-p2565706	Bn-N5-p2749281	BB	NC	NC	NC	NC	NC	NC	NC	NC
Bn-A05-p2565761	Bn-N5-p2749336	BB	NC	NC	NC	NC	NC	NC	NC	NC
Bn-A05-p2582423	Bn-N5-p2769101	BB	AA	AA	AA	AA	AA	AA	AA	AA
Bn-A05-p2600118	Bn-N5-p2791865	BB	AA	AA	AA	AA	AA	AA	AA	AA
Bn-A05-p2604957	Bn-N5-p2795396	AA	NC	NC	NC	NC	NC	NC	NC	NC
Bn-A05-p2610006	Bn-N5-p2816986	BB	NC	NC	NC	NC	NC	NC	NC	NC
Bn-A05-p2641800	Bn-N5-p2836831	BB	NC	NC	NC	NC	NC	NC	NC	NC
Bn-A05-p2645307	Bn-N5-p2830757	AA	BB	BB	BB	BB	BB	BB	BB	BB
Bn-A05-p2645365	Bn-N5-p2830821	AA	NC	NC	NC	NC	NC	NC	NC	NC
Bn-A05-p2648679	Bn-N5-p2843690	BB	AA	AA	AA	AA	AA	AA	AA	AA
Bn-A05-p2671921	Bn-N5-p2870666	AA	BB	BB	BB	BB	BB	BB	BB	BB
Bn-A05-p2688101	Bn-N5-p2893352	AA	BB	BB	BB	BB	BB	BB	BB	BB
Bn-A05-p2711007	Bn-N5-p2902787	AA	NC	NC	NC	NC	NC	NC	NC	NC
Bn-A05-p2726301	Bn-N5-p2920992	BB	NC	NC	NC	NC	NC	NC	NC	NC
Bn-A05-p2735134	Bn-N5-p2930430	AA	NC	NC	NC	NC	NC	NC	NC	NC
Bn-A05-p2746921	Bn-N5-p2942154	BB	NC	NC	AB	NC	NC	NC	NC	NC
Bn-A05-p2773820	Bn-N5-p2970653	AA	BB	BB	BB	BB	BB	BB	BB	BB
Bn-A05-p2777110	Bn-N5-p2973901	BB	NC	NC	NC	NC	NC	NC	NC	NC
Bn-A05-p2777824	Bn-N5-p2974613	BB	NC	NC	NC	NC	NC	NC	NC	NC
Bn-A05-p2777912	Bn-N5-p2974701	BB	NC	NC	NC	NC	NC	NC	NC	NC
Bn-A05-p2778040	Bn-N5-p2974829	AA	NC	NC	NC	NC	NC	NC	NC	NC
Bn-A05-p2778230	Bn-N5-p2975016	AA	NC	NC	NC	NC	NC	NC	NC	NC
Bn-A05-p2778577	Bn-N5-p2975363	BB	NC	NC	NC	NC	NC	NC	NC	NC
Bn-A05-p2778679	Bn-N5-p2975465	BB	NC	NC	NC	NC	NC	NC	NC	NC
Bn-A05-p2778737	Bn-N5-p2975523	BB	NC	NC	NC	NC	NC	NC	NC	NC
Bn-A05-p2791353	Bn-N5-p2981394	BB	NC	NC	NC	NC	NC	NC	NC	NC
Bn-A05-p2804703	Bn-N5-p2992931	AA	BB	BB	BB	BB	BB	BB	BB	BB
Bn-A05-p2840537	Bn-N5-p3029498	AB	AA	AA	AA	AA	AA	AA	AA	AA
Bn-A05-p2843347	Bn-N5-p3032379	BB	NC	NC	NC	NC	NC	NC	NC	NC
Bn-A05-p2844059	Bn-N5-p3033090	AA	NC	NC	NC	NC	NC	NC	NC	NC
Bn-A05-p2860757	Bn-N5-p3053056	AA	NC	NC	NC	NC	NC	NC	NC	NC
Bn-A05-p2863301	Bn-N5-p3055382	AA	NC	NC	NC	NC	NC	NC	NC	NC
Bn-A05-p2863674	Bn-N5-p3056016	BB	NC	NC	NC	NC	NC	NC	NC	NC
Bn-A05-p2864686	Bn-N5-p3056777	AA	AA	AA	NC	NC	AA	AA	NC	AA
Bn-A05-p2865380	Bn-N5-p3057390	BB	NC	NC	NC	NC	NC	NC	NC	NC
Bn-A05-p2865634	Bn-N5-p3057889	AA	NC	NC	NC	NC	NC	NC	NC	NC
Bn-A05-p2865716	Bn-N5-p3057960	AA	NC	NC	NC	NC	NC	NC	NC	NC
Bn-A05-p2868976	Bn-N5-p3061215	AA	NC	NC	NC	NC	NC	NC	NC	NC
Bn-A05-p2924872	Bn-N5-p3142611	BB	NC	NC	NC	NC	NC	NC	NC	NC
Bn-A05-p2925195	Bn-N5-p3144077	BB	NC	NC	NC	NC	NC	NC	NC	NC
Bn-A05-p2929698	Bn-N5-p3152646	BB	AA	AA	AA	AA	AA	AA	AA	AA
Bn-A05-p2937826	Bn-N5-p3162058	AA	NC	NC	NC	NC	NC	NC	NC	NC
Bn-A05-p2937829	Bn-N5-p3162061	AB	AA	AA	AA	AA	AA	AA	AA	AA
Bn-A05-p2940969	Bn-N5-p3165178	BB	NC	NC	NC	NC	NC	NC	NC	NC
Bn-A05-p2984656	Bn-N5-p3208071	AA	NC	NC	NC	NC	NC	NC	NC	NC
Bn-A05-p3019980	Bn-N5-p3249549	AA	NC	NC	NC	NC	NC	NC	NC	NC
Bn-A05-p3021668	Bn-N5-p3251235	AA	NC	NC	NC	NC	NC	NC	NC	NC
Bn-A05-p3042172	Bn-N5-p3274081	BB	NC	NC	NC	NC	NC	NC	NC	NC
Bn-A05-p3042173	Bn-N5-p3274082	AA	NC	NC	NC	NC	NC	NC	NC	NC
Bn-A05-p3043365	Bn-N5-p3275694	AB	AA	AA	AA	AA	AA	AA	AA	AA
Bn-A05-p3045689	Bn-N5-p3278028	BB	NC	NC	NC	NC	NC	NC	NC	NC
Bn-A05-p3053025	Bn-N5-p3284873	BB	NC	NC	NC	NC	NC	NC	NC	NC
Bn-A05-p3053859	Bn-N5-p3285663	BB	NC	NC	NC	NC	NC	NC	NC	NC
Bn-A05-p3061052	Bn-N5-p3291517	BB	NC	NC	NC	NC	NC	NC	NC	NC
Bn-A05-p3099878	Bn-N5-p3333556	BB	NC	NC	NC	NC	NC	NC	NC	NC
Bn-A05-p3112401	Bn-N5-p3351588	BB	AA	AA	AA	AA	AA	AA	AA	AA
Bn-A05-p3117520	Bn-N5-p3361502	BB	NC	NC	NC	NC	NC	NC	NC	NC
Bn-A05-p3129492	Bn-N5-p3366223	BB	NC	NC	NC	NC	NC	NC	NC	NC
Bn-A05-p3130062	Bn-N5-p3366793	BB	NC	NC	NC	NC	NC	NC	NC	NC
Bn-A05-p3166433	Bn-N5-p3423714	BB	AA	AA	AA	AA	AA	AA	AA	AA
Bn-A05-p3188172	Bn-N5-p3436050	BB	NC	NC	NC	NC	NC	NC	NC	NC
Bn-A05-p3191390	Bn-N5-p3439087	AA	NC	NC	NC	NC	NC	NC	NC	NC
Bn-A05-p3248878	Bn-N5-p3498660	AA	NC	NC	NC	NC	NC	NC	NC	NC
Bn-A05-p3278023	Bn-N5-p3523252	BB	NC	NC	NC	NC	NC	NC	NC	NC
Bn-A05-p3278514	Bn-N5-p3523738	AA	NC	NC	AA	NC	AA	NC	AA	AA
Bn-A05-p3282089	Bn-N5-p3526947	AA	BB	BB	BB	BB	BB	BB	BB	BB
Bn-A05-p3311869	Bn-N5-p3557209	BB	NC	NC	NC	NC	NC	NC	NC	BB
Bn-A05-p3320783	Bn-N5-p3569934	AA	BB	BB	BB	BB	BB	BB	BB	BB
Bn-A05-p3330640	Bn-N5-p3581911	NC	BB	BB	BB	BB	BB	BB	BB	BB
Bn-A05-p3369681	Bn-N5-p3609983	BB	AA	AA	AA	AA	AA	AA	AA	AA
Bn-A05-p3401393	Bn-N5-p3638534	AA	NC	NC	NC	NC	NC	NC	NC	NC
Bn-A05-p3406573	Bn-N5-p3644816	BB	NC	NC	NC	NC	NC	NC	NC	NC
Bn-A05-p3414540	Bn-N5-p3661117	AA	NC	NC	NC	NC	NC	NC	NC	NC
Bn-A05-p3421628	Bn-N5-p3666804	BB	NC	NC	NC	NC	NC	NC	NC	NC
Bn-A05-p3427883	Bn-N5-p3671044	BB	NC	NC	NC	NC	NC	NC	NC	NC
Bn-A05-p3427993	Bn-N5-p3671154	BB	NC	NC	NC	NC	NC	NC	NC	NC
Bn-A05-p3450929	Bn-N5-p3692287	AA	NC	NC	NC	NC	NC	NC	NC	NC
Bn-A05-p3456024	Bn-N5-p3695213	BB	NC	NC	NC	NC	NC	NC	NC	NC
Bn-A05-p3456661	Bn-N5-p3695850	AA	NC	NC	NC	NC	NC	NC	NC	NC
Bn-A05-p3467036	Bn-N5-p3707907	BB	AB	AB	AB	AB	AB	AB	AB	AB
Bn-A05-p3467060	Bn-N5-p3707931	AA	NC	NC	NC	NC	NC	NC	NC	AB
Bn-A05-p3467688	Bn-N5-p3708559	BB	NC	NC	NC	NC	NC	NC	NC	NC
Bn-A05-p3468129	Bn-N5-p3709000	AA	NC	NC	NC	NC	NC	NC	NC	NC
Bn-A05-p3468204	Bn-N5-p3709075	BB	NC	NC	NC	NC	NC	NC	NC	NC
Bn-A05-p3469996	Bn-N5-p3710345	AA	NC	NC	NC	NC	NC	NC	NC	NC
Bn-A05-p3481481	Bn-N5-p3726270	AA	BB	BB	BB	BB	BB	BB	BB	BB
Bn-A05-p3481611	Bn-N5-p3726403	BB	NC	NC	NC	NC	NC	NC	NC	NC
Bn-A05-p3507831	Bn-N5-p3749456	BB	AB	AB	NC	NC	AB	AB	NC	NC
Bn-A05-p3516602	Bn-N5-p3752902	BB	NC	NC	NC	NC	NC	NC	NC	NC
Bn-A05-p3548736	Bn-N5-p3785693	AA	BB	BB	BB	BB	BB	BB	BB	BB
Bn-A05-p3550203	Bn-N5-p3787183	AA	BB	BB	BB	BB	BB	BB	BB	BB
Bn-A05-p3557797	Bn-N5-p3794933	AA	NC	NC	NC	NC	NC	NC	NC	NC
Bn-A05-p3598362	Bn-N5-p3839844	BB	NC	NC	NC	NC	NC	NC	NC	NC
Bn-A05-p3598758	Bn-N5-p3840232	AA	NC	NC	NC	NC	NC	NC	NC	NC
Bn-A05-p3599315	Bn-N5-p3840791	BB	AA	AA	AA	AA	AA	AA	AA	AA
Bn-A05-p3605605	Bn-N5-p3846640	BB	AA	NC	NC	NC	NC	NC	NC	NC
Bn-A05-p3610111	Bn-N5-p3853841	BB	NC	NC	NC	NC	NC	NC	NC	NC
Bn-A05-p3611878	Bn-N5-p3857996	AA	NC	NC	NC	NC	NC	NC	NC	NC
Bn-A05-p3617320	Bn-N5-p3872235	BB	AA	AA	AA	AA	AA	AA	AA	AA
Bn-A05-p3629424	Bn-N5-p3890098	AA	BB	BB	BB	BB	BB	BB	BB	BB
Bn-A05-p3659292	Bn-N5-p3931406	BB	NC	NC	NC	NC	NC	NC	NC	NC
Bn-A05-p3670158	Bn-N5-p3943686	BB	AA	AA	AA	AA	AA	AA	AA	AA
Bn-A05-p3681637	Bn-N5-p3957300	BB	AA	AA	AA	AA	AA	AA	AA	AA
Bn-A05-p3684668	Bn-N5-p3963432	AA	NC	NC	NC	NC	NC	NC	NC	NC
Bn-A05-p3703643	Bn-N5-p3970509	AA	BB	BB	BB	BB	BB	BB	BB	BB
Bn-A05-p3759320	Bn-N5-p4027117	AA	NC	NC	NC	NC	NC	NC	NC	NC
Bn-A05-p3808836	Bn-N5-p4082618	BB	NC	NC	NC	NC	NC	NC	NC	NC
Bn-A05-p3812776	Bn-N5-p4085888	BB	NC	NC	NC	NC	NC	NC	NC	NC
Bn-A05-p3834445	Bn-N5-p4104667	BB	NC	NC	NC	NC	NC	NC	NC	NC
Bn-A05-p3834639	Bn-N5-p4104862	AA	NC	NC	NC	NC	NC	NC	NC	NC
Bn-A05-p3846005	Bn-N5-p4115183	BB	NC	NC	NC	NC	NC	NC	NC	NC
Bn-A05-p3882826	Bn-N5-p4150021	AB	BB	BB	BB	BB	BB	BB	BB	BB
Bn-A05-p3919804	Bn-N5-p4178615	AA	NC	NC	NC	NC	NC	NC	NC	NC
Bn-A05-p3923814	Bn-N5-p4182623	AA	NC	NC	NC	NC	NC	NC	NC	NC
Bn-A05-p3939102	Bn-N5-p4203438	AB	AA	AA	AA	AA	AA	AA	AA	AA
Bn-A05-p3963790	Bn-N5-p4225988	BB	NC	NC	NC	NC	NC	NC	NC	NC
Bn-A05-p3988218	Bn-N5-p4249789	BB	NC	NC	NC	NC	NC	NC	NC	NC
Bn-A05-p3988279	Bn-N5-p4249850	AA	NC	NC	NC	NC	NC	NC	NC	NC
Bn-A05-p3989555	Bn-N5-p4251126	BB	NC	NC	NC	NC	NC	NC	NC	NC
Bn-A05-p4017270	Bn-N5-p4279532	AA	NC	NC	NC	NC	NC	NC	NC	NC
Bn-A05-p4023464	Bn-N5-p4285459	AA	NC	NC	NC	NC	NC	NC	NC	NC
Bn-A05-p4046605	Bn-N5-p4305842	BB	NC	NC	NC	NC	NC	NC	NC	NC
Bn-A05-p4053502	Bn-N5-p4312704	BB	NC	NC	NC	NC	NC	NC	NC	NC
Bn-A05-p4054823	Bn-N5-p4314001	BB	AA	AA	AA	AA	AA	AA	AA	AA
Bn-A05-p4055656	Bn-N5-p4314837	AB	BB	BB	BB	BB	BB	BB	BB	BB
Bn-A05-p4059534	Bn-N5-p4323014	AA	NC	NC	NC	NC	NC	NC	NC	NC
Bn-A05-p4061730	Bn-N5-p4325214	BB	NC	NC	NC	NC	NC	NC	NC	NC
Bn-A05-p4061978	Bn-N5-p4325462	BB	NC	NC	NC	NC	NC	NC	NC	NC
Bn-A05-p4062134	Bn-N5-p4325616	AA	NC	NC	NC	NC	NC	NC	NC	NC
Bn-A05-p4068277	Bn-N5-p4328257	BB	NC	NC	NC	NC	NC	NC	NC	NC
Bn-A05-p4080798	Bn-N5-p4341437	BB	NC	NC	NC	NC	NC	NC	NC	NC
Bn-A05-p4086144	Bn-N5-p4346940	AA	NC	NC	NC	NC	NC	NC	NC	NC
Bn-A05-p4102906	Bn-N5-p4365753	BB	AA	AA	AA	AA	AA	AA	AA	AA
Bn-A05-p4110015	Bn-N5-p4374186	AB	BB	BB	BB	BB	BB	BB	BB	BB
Bn-A05-p4176921	Bn-N5-p4433574	AB	BB	BB	BB	BB	BB	BB	BB	BB
Bn-A05-p4196214	Bn-N5-p4450386	BB	NC	NC	NC	NC	NC	NC	NC	NC
Bn-A05-p4197697	Bn-N5-p4451869	BB	NC	NC	NC	NC	NC	NC	NC	NC
Bn-A05-p4290068	Bn-N5-p4557642	BB	BB	BB	BB	NC	NC	NC	NC	BB
Bn-A05-p4307316	Bn-N5-p4533286	BB	AA	AA	AA	BB	BB	BB	BB	AA
Bn-A05-p4316943	Bn-N5-p4565962	BB	NC	NC	NC	NC	NC	NC	NC	NC
Bn-A05-p4333409	Bn-N5-p4593820	AA	NC	NC	NC	NC	NC	NC	NC	NC
Bn-A05-p4336667	Bn-N5-p4597112	AB	AA	AA	AA	AA	NC	AA	AA	NC
Bn-A05-p4353454	Bn-N5-p4607614	BB	NC	NC	NC	NC	NC	NC	NC	NC
Bn-A05-p4373694	Bn-N5-p4623279	BB	NC	NC	NC	NC	NC	NC	NC	NC
Bn-A05-p4376029	Bn-N5-p4625600	AA	NC	NC	NC	NC	NC	NC	NC	NC
Bn-A05-p4418703	Bn-N5-p4658704	AB	AA	AA	AA	AA	AA	AA	AA	AA
Bn-A05-p4422786	Bn-N5-p4663810	AB	NC	NC	NC	NC	NC	NC	NC	NC
Bn-A05-p4516526	Bn-N5-p4775030	AA	BB	BB	BB	BB	BB	BB	BB	BB
Bn-A05-p4524286	Bn-N5-p4783008	BB	AA	AA	AA	AA	AA	AA	AA	AA
Bn-A05-p4525705	Bn-N5-p4784405	BB	NC	NC	NC	NC	NC	NC	NC	NC
Bn-A05-p4549959	Bn-N5-p4812406	AA	NC	NC	NC	NC	NC	NC	NC	NC
Bn-A05-p4550465	Bn-N5-p4812912	BB	BB	BB	BB	BB	BB	BB	BB	BB
Bn-A05-p4590055	Bn-N5-p4845175	BB	NC	NC	NC	NC	NC	NC	NC	NC
Bn-A05-p4590326	Bn-N5-p4845447	BB	NC	NC	NC	NC	AB	NC	NC	NC
Bn-A05-p4612911	Bn-N5-p4863246	AA	BB	BB	BB	BB	BB	BB	BB	BB
Bn-A05-p4618158	Bn-N5-p4868223	AA	NC	NC	NC	NC	NC	NC	NC	NC
Bn-A05-p4619303	Bn-N5-p4869368	AB	BB	BB	BB	BB	BB	BB	BB	BB
Bn-A05-p4621087	Bn-N5-p4871145	AA	NC	NC	NC	NC	NC	NC	NC	NC
Bn-A05-p4621949	Bn-N5-p4872017	AA	NC	NC	NC	NC	NC	NC	NC	NC
Bn-A05-p4625019	Bn-N5-p4875635	BB	AA	AA	AA	AA	AA	AA	AA	AA
Bn-A05-p4632407	Bn-N5-p4885817	AA	NC	NC	NC	NC	NC	NC	NC	NC
Bn-A05-p4655845	Bn-N5-p4924500	AA	NC	NC	NC	NC	NC	NC	NC	NC
Bn-A05-p4665099	Bn-N5-p4932628	AA	NC	NC	NC	NC	NC	NC	NC	NC
Bn-A05-p4696360	Bn-N5-p4959227	BB	NC	NC	NC	NC	NC	NC	NC	NC
Bn-A05-p4717725	Bn-N5-p4977698	AB	AA	AA	AA	AA	AA	AA	AA	AA
Bn-A05-p4717815	Bn-N5-p4977788	AA	NC	NC	NC	NC	NC	NC	NC	NC
Bn-A05-p4728882	Bn-N5-p4989909	AA	NC	NC	NC	NC	NC	NC	NC	NC
Bn-A05-p4732914	Bn-N5-p5007390	BB	NC	NC	NC	NC	NC	NC	NC	NC
Bn-A05-p4736340	Bn-N5-p5010815	BB	NC	NC	NC	NC	NC	NC	NC	NC
Bn-A05-p4772468	Bn-N5-p5046659	AA	NC	NC	NC	NC	NC	NC	NC	NC
Bn-A05-p4792988	Bn-N5-p5070399	BB	NC	NC	NC	NC	NC	NC	NC	NC
Bn-A05-p4793033	Bn-N5-p5070444	AA	NC	NC	NC	NC	NC	NC	NC	NC
Bn-A05-p4820365	Bn-N5-p5097227	BB	NC	NC	NC	NC	NC	NC	NC	NC
Bn-A05-p4915516	Bn-N5-p5171809	BB	NC	NC	NC	NC	NC	NC	NC	NC
Bn-A05-p4919899	Bn-N5-p5176166	AA	NC	NC	NC	NC	NC	NC	NC	NC
Bn-A05-p4924856	Bn-N5-p5181567	AA	NC	NC	NC	NC	NC	NC	NC	NC
Bn-A05-p4937055	Bn-N5-p5190282	BB	NC	NC	NC	NC	NC	NC	NC	NC
Bn-A05-p4940676	Bn-N5-p5194031	BB	NC	NC	NC	NC	NC	NC	NC	NC
Bn-A05-p4940713	Bn-N5-p5194068	BB	NC	NC	NC	NC	NC	NC	NC	NC
Bn-A05-p4940779	Bn-N5-p5194134	BB	NC	NC	NC	NC	NC	NC	NC	NC
Bn-A05-p4941234	Bn-N5-p5194586	BB	NC	NC	NC	NC	NC	NC	NC	NC
Bn-A05-p4973912	Bn-N5-p5225439	AA	NC	NC	NC	NC	NC	NC	NC	NC
Bn-A05-p5002988	Bn-N5-p5244900	AA	NC	NC	NC	NC	NC	NC	NC	NC
Bn-A05-p5004187	Bn-N5-p5246207	AA	BB	BB	BB	BB	BB	BB	BB	BB
Bn-A05-p5026139	Bn-N5-p5284473	BB	AA	AA	AA	AA	AA	AA	AA	AA
Bn-A05-p5037839	Bn-N5-p5295656	BB	AA	AA	AA	AA	AA	AA	AA	AA
Bn-A05-p5038148	Bn-N5-p5295965	BB	NC	NC	NC	NC	NC	NC	NC	NC
Bn-A05-p5041159	Bn-N5-p5298976	BB	NC	NC	NC	NC	NC	NC	NC	NC
Bn-A05-p5057141	Bn-N5-p5316613	AA	BB	BB	BB	BB	BB	BB	BB	BB
Bn-A05-p5058143	Bn-N5-p5317614	NC	AB	AB	AB	AB	AB	AB	AB	AB
Bn-A05-p5093548	Bn-N5-p5361751	AA	NC	NC	NC	NC	NC	NC	NC	NC
Bn-A05-p5100352	Bn-N5-p5368829	BB	AB	AB	AB	AB	AB	AB	AB	AB
Bn-A05-p5102147	Bn-N5-p5370624	AA	BB	BB	BB	BB	BB	BB	BB	BB
Bn-A05-p5104821	Bn-N5-p5376501	BB	AA	AA	AA	AA	AA	AA	AA	AA
Bn-A05-p5135426	Bn-N5-p5403580	AB	BB	BB	BB	BB	BB	BB	BB	BB
Bn-A05-p5252542	Bn-N5-p5502201	BB	NC	NC	NC	NC	NC	NC	NC	NC
Bn-A05-p5264904	Bn-N5-p5540139	AA	NC	NC	NC	NC	NC	NC	NC	NC
Bn-A05-p5279229	Bn-N5-p5552874	AA	AB	AB	AB	AB	AB	AB	AB	AB
Bn-A05-p5280016	Bn-N5-p5553661	AA	NC	NC	NC	NC	NC	NC	NC	NC
Bn-A05-p5281478	Bn-N5-p5555132	BB	AA	AA	AA	AA	AA	AA	AA	AA
Bn-A05-p5328959	Bn-N5-p5602569	AA	BB	BB	BB	BB	BB	BB	BB	BB
Bn-A05-p5344859	Bn-N5-p5612892	AA	NC	NC	NC	NC	NC	NC	NC	NC
Bn-A05-p5349944	Bn-N5-p5617991	AA	NC	NC	NC	NC	NC	NC	NC	NC
Bn-A05-p5350567	Bn-N5-p5618612	AA	NC	NC	NC	NC	NC	NC	NC	NC
Bn-A05-p5350892	Bn-N5-p5618923	BB	NC	NC	NC	NC	NC	NC	NC	NC
Bn-A05-p5372015	Bn-N5-p5652046	BB	NC	NC	NC	NC	NC	NC	NC	NC
Bn-A05-p5374000	Bn-N5-p5654806	BB	NC	NC	NC	NC	NC	NC	NC	NC
Bn-A05-p5391937	Bn-N5-p5672976	AA	NC	NC	NC	NC	NC	NC	NC	NC
Bn-A05-p5437257	Bn-N5-p5711890	AB	BB	BB	BB	BB	BB	BB	BB	BB
Bn-A05-p5446122	Bn-N5-p5722728	AA	NC	NC	NC	NC	NC	NC	AA	NC
Bn-A05-p5457877	Bn-N5-p5731679	AA	NC	NC	NC	NC	NC	NC	NC	NC
Bn-A05-p5475992	Bn-N5-p5746359	AA	NC	NC	NC	NC	NC	NC	NC	NC
Bn-A05-p5483612	Bn-N5-p5754505	AA	BB	BB	BB	BB	BB	BB	BB	BB
Bn-A05-p5492491	Bn-N5-p5763276	BB	NC	NC	NC	NC	NC	NC	NC	NC
Bn-A05-p5519729	Bn-N5-p5788080	BB	NC	NC	NC	NC	NC	NC	NC	NC
Bn-A05-p5521242	Bn-N5-p5789631	AB	BB	BB	BB	BB	BB	BB	BB	BB
Bn-A05-p5535142	Bn-N5-p5800628	BB	NC	NC	NC	NC	NC	NC	NC	NC
Bn-A05-p5537385	Bn-N5-p5802853	BB	AA	AA	AA	AA	AA	AA	AA	AA
Bn-A05-p5537609	Bn-N5-p5803050	AA	BB	BB	BB	BB	BB	BB	BB	BB
Bn-A05-p5537751	Bn-N5-p5803193	AA	BB	BB	BB	BB	BB	BB	BB	BB
Bn-A05-p5541232	Bn-N5-p5806607	BB	NC	NC	NC	NC	NC	NC	NC	NC
Bn-A05-p5542434	Bn-N5-p5807936	AB	AA	AA	AA	AA	AA	AA	AA	AA
Bn-A05-p5565945	Bn-N5-p5831310	BB	AA	AA	AA	AA	AA	AA	AA	AA
Bn-A05-p5566193	Bn-N5-p5831558	AA	NC	NC	NC	NC	NC	NC	NC	NC
Bn-A05-p5586839	Bn-N5-p5852889	AA	NC	NC	NC	NC	NC	NC	NC	NC
Bn-A05-p5588271	Bn-N5-p5854323	AA	NC	NC	NC	NC	NC	NC	NC	NC
Bn-A05-p5595403	Bn-N5-p5861454	AA	NC	NC	NC	NC	NC	NC	NC	NC
Bn-A05-p5595578	Bn-N5-p5861629	AA	NC	NC	NC	NC	NC	NC	NC	NC
Bn-A05-p5614651	Bn-N5-p5885217	AA	BB	BB	BB	BB	BB	BB	BB	BB
Bn-A05-p5627413	Bn-N5-p5900102	BB	NC	NC	NC	NC	NC	NC	NC	NC
Bn-A05-p5644210	Bn-N5-p5916356	AA	NC	NC	NC	NC	NC	NC	NC	NC
Bn-A05-p5645000	Bn-N5-p5917146	BB	NC	NC	NC	NC	NC	NC	NC	NC
Bn-A05-p5657708	Bn-N5-p5929818	AA	NC	NC	NC	NC	NC	NC	NC	NC
Bn-A05-p5664658	Bn-N5-p5937171	AB	AA	AA	AA	AA	AA	AA	AA	AA
Bn-A05-p5670181	Bn-N5-p5941716	AA	NC	NC	NC	NC	NC	NC	NC	NC
Bn-A05-p5687833	Bn-N5-p5951784	AA	NC	NC	NC	NC	NC	NC	NC	NC
Bn-A05-p5689705	Bn-N5-p5953656	AA	NC	NC	NC	NC	NC	NC	NC	NC
Bn-A05-p5691374	Bn-N5-p5955278	BB	NC	NC	NC	NC	NC	NC	NC	NC
Bn-A05-p5693743	Bn-N5-p5957647	AA	NC	NC	NC	NC	NC	NC	NC	NC
Bn-A05-p5700216	Bn-N5-p5962932	BB	NC	NC	NC	NC	NC	NC	NC	NC
Bn-A05-p5700891	Bn-N5-p5963607	AA	NC	NC	NC	NC	NC	NC	NC	NC
Bn-A05-p5714702	Bn-N5-p5978793	AA	BB	BB	BB	BB	BB	BB	BB	BB
Bn-A05-p5714756	Bn-N5-p5978847	BB	NC	NC	NC	NC	NC	NC	NC	NC
Bn-A05-p5714836	Bn-N5-p5978927	BB	NC	NC	NC	NC	NC	NC	NC	NC
Bn-A05-p5770114	Bn-N5-p6038169	AA	NC	NC	NC	NC	NC	NC	NC	NC
Bn-A05-p5778158	Bn-N5-p6046199	AB	BB	BB	BB	BB	BB	BB	BB	BB
Bn-A05-p5796678	Bn-N5-p6070566	AA	NC	NC	NC	NC	NC	NC	NC	NC
Bn-A05-p5808654	Bn-N5-p6081172	AA	NC	NC	NC	NC	NC	NC	NC	NC
Bn-A05-p5808895	Bn-N5-p6081413	AB	AA	AA	AA	AA	AA	AA	AA	AA
Bn-A05-p5809043	Bn-N5-p6081561	BB	AA	AA	AA	AA	AA	AA	AA	AA
Bn-A05-p5812537	Bn-N5-p6084998	AA	NC	NC	NC	NC	NC	NC	NC	NC
Bn-A05-p5817231	Bn-N5-p6087991	AA	NC	NC	NC	NC	NC	NC	NC	NC
Bn-A05-p5831673	Bn-N5-p6099375	AA	BB	BB	BB	BB	BB	BB	BB	BB
Bn-A05-p5838524	Bn-N5-p6106417	BB	NC	NC	NC	NC	NC	NC	NC	NC
Bn-A05-p5839222	Bn-N5-p6109754	AA	NC	NC	NC	NC	NC	NC	NC	NC
Bn-A05-p5839438	Bn-N5-p6109970	AA	NC	NC	NC	NC	NC	NC	NC	NC
Bn-A05-p5842980	Bn-N5-p6113510	AA	NC	NC	NC	NC	NC	NC	NC	NC
Bn-A05-p5865143	Bn-N5-p6136618	BB	NC	NC	NC	NC	NC	NC	NC	NC
Bn-A05-p5897513	Bn-N5-p6167768	AA	NC	NC	NC	NC	NC	NC	NC	NC
Bn-A05-p5924319	Bn-N5-p6195750	BB	NC	NC	NC	NC	NC	NC	NC	NC
Bn-A05-p5970916	Bn-N5-p6250576	BB	NC	NC	NC	NC	NC	NC	NC	NC
Bn-A05-p5973876	Bn-N5-p6253255	BB	NC	NC	NC	NC	NC	NC	NC	NC
Bn-A05-p6004356	Bn-N5-p6293193	AA	AB	AB	AB	AB	AB	AB	AB	AB
Bn-A05-p6020205	Bn-N5-p6308665	AA	NC	NC	NC	NC	NC	NC	NC	NC
Bn-A05-p6021593	Bn-N5-p6310052	AA	NC	NC	AA	AA	AA	AA	AA	NC
Bn-A05-p6061277	Bn-N6-p7011534	AA	BB	BB	BB	BB	BB	BB	BB	BB
Bn-A05-p6154871	Bn-N5-p6434195	AA	BB	BB	BB	BB	BB	BB	BB	BB
Bn-A05-p6155901	Bn-N5-p6435225	BB	AA	NC	AA	AA	AA	AA	AA	AA
Bn-A05-p6176943	Bn-N5-p6457548	BB	NC	NC	NC	NC	NC	NC	NC	NC
Bn-A05-p6236807	Bn-N5-p6514458	BB	NC	NC	NC	NC	NC	NC	NC	NC
Bn-A05-p6261796	Bn-N5-p6540668	BB	NC	NC	NC	NC	NC	NC	NC	NC
Bn-A05-p6271443	Bn-N5-p6553847	AA	NC	NC	NC	NC	NC	NC	NC	NC
Bn-A05-p6284593	Bn-N5-p6572084	BB	NC	NC	NC	NC	NC	NC	NC	NC
Bn-A05-p6308471	Bn-N5-p6599347	AA	NC	NC	NC	NC	NC	NC	NC	NC
Bn-A05-p6308543	Bn-N5-p6599419	AA	NC	NC	NC	NC	NC	NC	NC	NC
Bn-A05-p6335652	Bn-N5-p6622776	BB	NC	NC	NC	NC	NC	NC	NC	NC
Bn-A05-p6402777	Bn-N5-p6686533	BB	NC	NC	NC	NC	NC	NC	NC	NC
Bn-A05-p6404424	Bn-N5-p6688182	AA	NC	NC	NC	NC	NC	NC	NC	NC
Bn-A05-p6404595	Bn-N5-p6688353	AA	AB	AB	AB	AB	AB	AB	AB	AB
Bn-A05-p6405336	Bn-N5-p6689094	BB	AA	AA	AA	AA	AA	AA	AA	AA
Bn-A05-p6405415	Bn-N5-p6689173	AA	NC	NC	NC	NC	NC	NC	NC	NC
Bn-A05-p6412530	Bn-N5-p6696504	AA	NC	NC	NC	NC	NC	NC	NC	NC
Bn-A05-p6415983	Bn-N5-p6699957	BB	NC	NC	NC	NC	NC	NC	NC	NC
Bn-A05-p6416604	Bn-N5-p6700578	AA	AA	AA	AA	AA	AA	NC	AA	AA
Bn-A05-p6457465	Bn-N5-p6739622	BB	AB	AB	AB	AB	AB	AB	AB	AB
Bn-A05-p6480907	Bn-N5-p6774703	AA	BB	BB	BB	BB	BB	BB	BB	BB
Bn-A05-p6480981	Bn-N5-p6774777	AA	NC	NC	NC	NC	NC	NC	NC	NC
Bn-A05-p6494313	Bn-N5-p6784054	AA	NC	NC	NC	NC	NC	NC	NC	NC
Bn-A05-p6534544	Bn-N5-p6830606	BB	AA	AA	AA	AA	AA	AA	AA	AA
Bn-A05-p6542040	Bn-N5-p6966372	AB	BB	BB	BB	BB	BB	BB	BB	BB
Bn-A05-p6558171	Bn-N5-p6945237	AA	NC	NC	NC	NC	NC	NC	NC	NC
Bn-A05-p6562415	Bn-N5-p6940989	BB	NC	NC	NC	NC	NC	NC	NC	NC
Bn-A05-p6571327	Bn-N5-p6932082	BB	AA	AA	AA	AA	AA	AA	AA	AA
Bn-A05-p6571330	Bn-N5-p6932079	AA	BB	BB	BB	BB	BB	BB	BB	BB
Bn-A05-p6654285	Bn-N5-p6835828	AA	BB	BB	BB	BB	BB	BB	BB	BB
Bn-A05-p6654419	Bn-N5-p6835694	BB	NC	NC	NC	NC	NC	NC	NC	NC
Bn-A05-p6688695	Bn-N5-p6991428	AA	NC	NC	NC	NC	NC	NC	NC	NC
Bn-A05-p6739093	Bn-N5-p7031142	BB	NC	NC	NC	NC	NC	NC	NC	NC
Bn-A05-p6739341	Bn-N5-p7031390	BB	NC	NC	NC	NC	NC	NC	NC	NC
Bn-A05-p6748150	Bn-N5-p7046074	AA	NC	NC	NC	NC	NC	NC	NC	NC
Bn-A05-p6750239	Bn-N5-p7048162	BB	NC	NC	NC	NC	NC	NC	NC	NC
Bn-A05-p6750458	Bn-N5-p7048381	BB	NC	NC	NC	NC	NC	NC	NC	NC
Bn-A05-p6751337	Bn-N5-p7049262	BB	NC	NC	NC	NC	NC	NC	NC	NC
Bn-A05-p6751841	Bn-N5-p7049766	BB	NC	NC	NC	NC	NC	NC	NC	NC
Bn-A05-p6757087	Bn-N5-p7055675	AA	NC	NC	NC	NC	NC	NC	NC	NC
Bn-A05-p6776954	Bn-N5-p7077214	BB	NC	NC	NC	NC	NC	NC	NC	NC
Bn-A05-p6786862	Bn-N5-p7081718	AA	NC	NC	NC	NC	NC	NC	NC	NC
Bn-A05-p6787164	Bn-N5-p7082020	BB	NC	NC	NC	NC	NC	NC	NC	NC
Bn-A05-p6845189	Bn-N5-p7137663	AA	NC	NC	NC	NC	NC	NC	NC	NC
Bn-A05-p6867531	Bn-N5-p7163028	AB	AA	AA	AA	AA	AA	AA	AA	AA
Bn-A05-p6877058	Bn-N5-p7170758	BB	NC	NC	NC	NC	NC	NC	NC	NC
Bn-A05-p6882852	Bn-N5-p23052074	BB	NC	NC	NC	NC	NC	NC	NC	NC
Bn-A05-p6951707	Bn-N5-p7239361	AA	NC	NC	NC	NC	NC	NC	NC	NC
Bn-A05-p6975353	Bn-N5-p7267602	BB	NC	NC	NC	NC	NC	NC	NC	NC
Bn-A05-p6984362	Bn-N5-p7276887	BB	NC	NC	NC	NC	NC	NC	NC	NC
Bn-A05-p6995896	Bn-N5-p7292023	BB	NC	NC	NC	NC	NC	NC	NC	NC
Bn-A05-p7031053	Bn-N5-p7323697	BB	AA	AA	AA	AA	AA	AA	AA	AA
Bn-A05-p7032286	Bn-N5-p7324930	AA	NC	NC	NC	NC	NC	NC	NC	NC
Bn-A05-p7048173	Bn-N5-p7341118	BB	AA	AA	AA	AA	AA	AA	AA	AA
Bn-A05-p7052463	Bn-N5-p7345636	AB	BB	BB	BB	BB	BB	BB	BB	BB
Bn-A05-p7059671	Bn-N5-p7375796	BB	NC	NC	NC	NC	NC	NC	NC	NC
Bn-A05-p7076442	Bn-N5-p7398390	AA	NC	NC	NC	NC	NC	NC	NC	NC
Bn-A05-p7098949	Bn-N5-p7418100	AA	NC	NC	NC	NC	NC	NC	NC	NC
Bn-A05-p7119719	Bn-N5-p7434666	AB	AA	AA	AA	AA	AA	AA	AA	AA
Bn-A05-p7140511	Bn-N5-p7449294	AA	NC	NC	NC	NC	NC	NC	NC	NC
Bn-A05-p7141123	Bn-N5-p7449901	BB	NC	NC	NC	NC	NC	NC	NC	NC
Bn-A05-p7187425	Bn-N5-p7485167	AA	NC	NC	NC	NC	NC	NC	NC	NC
Bn-A05-p7231369	Bn-N5-p7525358	BB	NC	NC	NC	NC	NC	NC	NC	NC
Bn-A05-p7255746	Bn-N5-p7549889	BB	BB	BB	NC	NC	BB	BB	BB	NC
Bn-A05-p7346478	Bn-N5-p7631525	BB	NC	NC	NC	NC	NC	NC	NC	NC
Bn-A05-p7472918	Bn-N5-p7806657	BB	NC	NC	NC	NC	NC	NC	NC	NC
Bn-A05-p7496554	Bn-N5-p7850202	BB	AA	AA	AA	AA	AA	AA	AA	AB
Bn-A05-p7552614	Bn-N5-p7907553	AA	AA	AA	AA	AA	AA	AA	AA	NC
Bn-A05-p7591501	Bn-N5-p7951338	BB	NC	NC	NC	NC	NC	NC	NC	NC
Bn-A05-p7618158	Bn-N5-p7976875	BB	AA	AA	AA	AA	AA	AA	AA	AA
Bn-A05-p7632429	Bn-N5-p7985206	BB	NC	NC	NC	NC	NC	NC	NC	NC
Bn-A05-p7651411	Bn-N5-p8005891	BB	NC	NC	NC	NC	NC	NC	NC	NC
Bn-A05-p7729367	Bn-N5-p8083716	AA	NC	NC	NC	NC	NC	NC	NC	NC
Bn-A05-p7741244	Bn-N5-p8094580	AB	AA	AA	AA	AA	AA	AA	AA	AA
Bn-A05-p7781811	Bn-N5-p8137605	AB	AA	AA	AA	AA	AA	AA	AA	AA
Bn-A05-p7783330	Bn-N5-p8139124	BB	NC	NC	NC	NC	NC	NC	NC	NC
Bn-A05-p7809870	Bn-N5-p8178085	AB	AA	AA	AA	AA	AA	AA	AA	AA
Bn-A05-p7811409	Bn-N5-p8179626	AB	AA	AA	AA	AA	AA	AA	AA	AA
Bn-A05-p7826230	Bn-N5-p8192101	AA	AB	NC	NC	NC	NC	NC	NC	NC
Bn-A05-p7840300	Bn-N5-p8202968	BB	NC	NC	NC	NC	NC	NC	NC	NC
Bn-A05-p7855766	Bn-N5-p8218313	AA	NC	NC	NC	NC	NC	NC	NC	NC
Bn-A05-p7873080	Bn-N5-p8228964	AA	AB	AB	AB	BB	AB	AB	BB	AB
Bn-A05-p7874994	Bn-N5-p8230878	AA	NC	NC	NC	NC	NC	NC	NC	NC
Bn-A05-p7903619	Bn-N5-p8251744	BB	NC	NC	NC	NC	NC	NC	NC	NC
Bn-A05-p7926510	Bn-N5-p8278735	BB	AA	AA	AA	AA	AA	AA	AA	AA
Bn-A05-p9347113	Bn-N5-p8672485	AA	BB	BB	BB	BB	BB	BB	BB	BB
Bn-A05-p9364170	Bn-N5-p8656664	AA	NC	NC	NC	NC	NC	NC	NC	NC
Bn-A05-p9384270	Bn-N5-p8645321	AA	NC	NC	NC	NC	NC	NC	NC	NC
Bn-A05-p9385617	Bn-N5-p8644809	BB	NC	NC	NC	NC	NC	NC	NC	NC
Bn-A05-p9389251	Bn-N5-p8636774	BB	AA	AA	AA	AA	AA	AA	AA	AA
Bn-A05-p9408634	Bn-N5-p8624900	AB	BB	BB	BB	BB	BB	BB	BB	BB
Bn-A05-p9409136	Bn-N5-p8624398	BB	NC	NC	NC	NC	NC	NC	NC	NC
Bn-A05-p9431593	Bn-N5-p8606637	BB	AB	NC	NC	NC	NC	NC	NC	NC
Bn-A05-p9455372	Bn-N5-p8584357	BB	NC	NC	NC	NC	NC	NC	NC	NC
Bn-A05-p9472646	Bn-N5-p8564641	AA	NC	AA	AA	AA	AA	NC	AA	AA
Bn-A05-p9555189	Bn-N5-p8494946	BB	AA	AA	AA	NC	NC	AA	AA	NC
Bn-A05-p9623131	Bn-N5-p8791583	BB	AA	AA	AA	AA	AA	AA	AA	AA
Bn-A05-p9638802	Bn-N5-p8807023	AA	NC	NC	NC	NC	NC	NC	NC	NC
Bn-A05-p9660152	Bn-N5-p8832703	AA	NC	NC	NC	NC	NC	NC	NC	NC
Bn-A05-p9668222	Bn-N5-p8856168	AA	BB	BB	BB	BB	BB	BB	BB	BB
Bn-A05-p9758517	Bn-N5-p8936796	BB	NC	NC	NC	NC	NC	NC	NC	NC
Bn-A05-p9765872	Bn-N5-p8944491	BB	NC	NC	NC	NC	NC	NC	NC	NC
Bn-A05-p9766332	Bn-N5-p8944953	BB	NC	NC	NC	NC	NC	NC	NC	NC
Bn-A05-p9766628	Bn-N5-p8945238	AA	NC	NC	NC	NC	NC	NC	NC	NC
Bn-A05-p9777066	Bn-N5-p8962297	BB	NC	NC	NC	NC	NC	NC	NC	NC
Bn-A05-p9777250	Bn-N5-p8962481	BB	NC	NC	NC	NC	NC	NC	NC	NC
Bn-A05-p9849049	Bn-N5-p9030784	AA	BB	BB	BB	BB	BB	BB	BB	BB
Bn-A05-p9890807	Bn-N5-p9103213	BB	NC	NC	NC	NC	NC	NC	NC	NC
Bn-A05-p9900987	Bn-N5-p9112819	AA	BB	BB	BB	BB	BB	BB	BB	BB
Bn-A05-p9937099	Bn-N5-p9135367	BB	AA	AA	AA	AA	AA	AA	AA	AA
Bn-A05-p10009197	Bn-N5-p9213866	BB	NC	NC	NC	NC	NC	NC	NC	NC
Bn-A05-p10009485	Bn-N5-p9214153	AA	NC	NC	NC	NC	NC	NC	NC	NC
Bn-A05-p10101040	Bn-N5-p9310656	AA	NC	NC	NC	NC	NC	NC	NC	NC
Bn-A05-p10103295	Bn-N5-p9312335	AA	NC	NC	NC	NC	NC	NC	NC	NC
Bn-A05-p10171248	Bn-N5-p9722800	BB	NC	NC	NC	NC	NC	NC	NC	NC
Bn-A05-p10179640	Bn-N5-p9731217	BB	AA	AA	AA	AA	AA	AA	AA	AA
Bn-A05-p10181096	Bn-N5-p9732665	BB	NC	NC	NC	NC	NC	NC	NC	NC
Bn-A05-p10214000	Bn-N5-p9780360	AA	NC	NC	NC	NC	NC	NC	NC	NC
Bn-A05-p10214398	Bn-N5-p9780758	BB	NC	NC	NC	NC	NC	NC	NC	NC
Bn-A05-p10241814	Bn-N5-p9805761	AB	AA	AA	AA	AA	AA	AA	AA	AA
Bn-A05-p10264427	Bn-N5-p9825576	BB	NC	NC	NC	NC	NC	NC	NC	NC
Bn-A05-p10264494	Bn-N5-p9825643	BB	NC	NC	NC	NC	NC	NC	NC	NC
Bn-A05-p10278245	Bn-N5-p9842754	AA	NC	NC	NC	NC	NC	NC	NC	NC
Bn-A05-p10281337	Bn-N5-p9845857	AA	NC	NC	NC	NC	NC	NC	NC	NC
Bn-A05-p10292778	Bn-N5-p9856309	BB	AA	AA	AA	AA	AA	AA	AA	AA
Bn-A05-p10320143	Bn-N5-p9895872	AA	AB	AB	AB	AB	AB	AB	AB	AB
Bn-A05-p10321580	Bn-N5-p9897309	BB	NC	NC	NC	NC	NC	NC	NC	NC
Bn-A05-p10331539	Bn-N5-p9907280	BB	NC	NC	NC	NC	NC	NC	NC	NC
Bn-A05-p10349551	Bn-N5-p9924616	AA	NC	NC	NC	NC	NC	NC	NC	NC
Bn-A05-p10357316	Bn-N5-p9932386	AA	NC	NC	NC	NC	NC	NC	NC	NC
Bn-A05-p10364013	Bn-N5-p9942033	AA	NC	NC	NC	NC	NC	NC	NC	NC
Bn-A05-p10367279	Bn-N5-p9948397	BB	NC	NC	NC	NC	NC	NC	NC	NC
Bn-A05-p10368686	Bn-N5-p9949984	AA	NC	NC	NC	NC	NC	NC	NC	NC
Bn-A05-p10403917	Bn-N5-p10010140	BB	NC	NC	NC	NC	NC	NC	NC	NC
Bn-A05-p10413113	Bn-N5-p10011937	BB	NC	NC	NC	NC	NC	NC	NC	NC
Bn-A05-p10413574	Bn-N5-p10012395	BB	NC	NC	NC	NC	NC	NC	NC	NC
Bn-A05-p10426347	Bn-N5-p10026726	BB	NC	NC	NC	NC	NC	NC	NC	NC
Bn-A05-p10437937	Bn-N5-p10038696	BB	NC	NC	NC	NC	NC	NC	NC	NC
Bn-A05-p10622526	Bn-N5-p10251993	BB	NC	NC	NC	NC	NC	NC	NC	NC
Bn-A05-p10624916	Bn-N5-p10254339	BB	NC	NC	NC	NC	NC	NC	NC	NC
Bn-A05-p10625034	Bn-N5-p10254457	BB	NC	NC	NC	NC	NC	NC	NC	NC
Bn-A05-p10625236	Bn-N5-p10254659	BB	NC	NC	NC	NC	NC	NC	NC	NC
Bn-A05-p10697862	Bn-N5-p10321363	AA	BB	BB	BB	BB	BB	BB	BB	BB
Bn-A05-p10734565	Bn-N5-p10376340	AA	NC	NC	NC	AA	NC	NC	NC	NC
Bn-A05-p10760570	Bn-N5-p10401975	AA	BB	BB	BB	BB	BB	BB	BB	BB
Bn-A05-p10780480	Bn-N5-p10416785	BB	NC	NC	NC	NC	NC	NC	NC	NC
Bn-A05-p10783057	Bn-N5-p10419340	BB	NC	NC	NC	NC	NC	NC	NC	NC
Bn-A05-p10798961	Bn-N5-p10436332	BB	NC	NC	NC	NC	NC	NC	NC	NC
Bn-A05-p10804278	Bn-N5-p10441834	BB	NC	NC	NC	NC	NC	NC	NC	NC
Bn-A05-p10820194	Bn-N5-p10453043	BB	BB	BB	NC	NC	NC	BB	BB	NC
Bn-A05-p10924105	Bn-N5-p10578539	AA	NC	NC	NC	NC	NC	NC	NC	NC
Bn-A05-p10930228	Bn-N5-p10584837	BB	NC	NC	NC	NC	NC	NC	NC	NC
Bn-A05-p10939686	Bn-N5-p10599417	BB	NC	NC	NC	NC	NC	NC	NC	NC
Bn-A05-p10939740	Bn-N5-p10599471	BB	BB	BB	NC	NC	NC	BB	BB	NC
Bn-A05-p10940401	Bn-N5-p10600132	BB	NC	NC	NC	NC	NC	NC	NC	NC
Bn-A05-p10945933	Bn-N5-p10605719	BB	NC	NC	NC	NC	NC	NC	NC	NC
Bn-A05-p10946327	Bn-N5-p10606113	AA	NC	NC	NC	NC	NC	NC	NC	NC
Bn-A05-p10951975	Bn-N5-p10611771	BB	NC	NC	NC	NC	NC	NC	NC	NC
Bn-A05-p10964994	Bn-N5-p10627144	AA	NC	NC	NC	NC	NC	NC	NC	NC
Bn-A05-p10966950	Bn-N5-p10631100	BB	NC	NC	NC	NC	NC	NC	NC	NC
Bn-A05-p10981427	Bn-N5-p10648004	BB	NC	NC	NC	NC	NC	NC	NC	NC
Bn-A05-p10999977	Bn-N5-p10656438	BB	NC	NC	NC	NC	NC	NC	NC	NC
Bn-A05-p11000036	Bn-N5-p10656497	BB	NC	NC	NC	NC	NC	NC	NC	NC
Bn-A05-p11013981	Bn-N5-p10663775	BB	AA	AA	AA	AA	AA	AA	AA	AA
Bn-A05-p11057820	Bn-N5-p10688058	AA	BB	BB	BB	BB	BB	BB	BB	BB
Bn-A05-p11068866	Bn-N5-p10699281	BB	NC	NC	NC	NC	NC	NC	NC	NC
Bn-A05-p11088814	Bn-N5-p10712086	AB	BB	BB	BB	BB	BB	BB	BB	BB
Bn-A05-p11120195	Bn-N5-p10755775	NC	AA	AA	NC	NC	NC	NC	AA	NC
Bn-A05-p11120274	Bn-N5-p10755854	BB	AB	AB	NC	AB	AB	AB	AB	AB
Bn-A05-p11143078	Bn-N5-p10776513	BB	AA	AA	AA	AA	AA	AA	AA	AA
Bn-A05-p11151246	Bn-N5-p10788978	AA	NC	NC	NC	NC	NC	NC	NC	NC
Bn-A05-p11168423	Bn-N5-p10802109	AA	AA	AA	NC	AA	AA	AA	AA	AA
Bn-A05-p11225095	Bn-N5-p10868110	AA	NC	NC	NC	NC	NC	NC	NC	NC
Bn-A05-p11254494	Bn-N5-p10888811	AA	NC	NC	NC	NC	NC	NC	NC	NC
Bn-A05-p11255103	Bn-N5-p10889420	AA	NC	NC	NC	NC	NC	NC	NC	NC
Bn-A05-p11279325	Bn-N5-p10912453	BB	NC	NC	AA	NC	NC	AA	NC	AA
Bn-A05-p11279669	Bn-N5-p10912797	AB	AA	AA	AA	AA	AA	AA	AA	AA
Bn-A05-p11372809	Bn-N5-p11016919	AA	NC	NC	NC	NC	NC	NC	NC	NC
Bn-A05-p11377111	Bn-N5-p11021231	BB	NC	NC	NC	NC	NC	NC	NC	NC
Bn-A05-p11429310	Bn-N5-p11076942	BB	NC	NC	NC	NC	NC	NC	NC	NC
Bn-A05-p11562034	Bn-N5-p11189171	BB	BB	BB	BB	NC	NC	NC	NC	NC
Bn-A05-p11607344	Bn-N5-p11229549	AA	NC	NC	NC	NC	NC	NC	NC	NC
Bn-A05-p11626174	Bn-N5-p11248723	BB	NC	NC	NC	NC	NC	NC	NC	NC
Bn-A05-p11686214	Bn-N5-p11297083	BB	NC	NC	NC	NC	NC	NC	NC	NC
Bn-A05-p11736698	Bn-N5-p11349809	AA	BB	BB	BB	BB	BB	BB	BB	BB
Bn-A05-p11737404	Bn-N5-p11350515	BB	NC	BB	BB	BB	BB	BB	BB	BB
Bn-A05-p11740536	Bn-N5-p11353647	AB	AA	AA	AA	AA	AA	AA	AA	AA
Bn-A05-p11767399	Bn-N5-p11381382	AB	AA	AA	AA	AA	AA	AA	AA	AA
Bn-A05-p11776888	Bn-N5-p11385605	BB	NC	NC	NC	NC	NC	NC	NC	NC
Bn-A05-p11781784	Bn-N5-p11390633	AB	BB	BB	NC	NC	NC	NC	NC	NC
Bn-A05-p11785796	Bn-N5-p11394645	AB	AA	AA	AB	AB	AB	AB	AB	AB
Bn-A05-p11786537	Bn-N5-p11395386	BB	AA	AA	AA	AA	AA	AA	AA	AA
Bn-A05-p11840240	Bn-N5-p11445225	BB	AA	AA	AA	AA	AA	AA	AA	AA
Bn-A05-p11927100	Bn-N5-p11864007	AA	NC	NC	NC	NC	NC	NC	NC	NC
Bn-A05-p11927159	Bn-N5-p11864066	BB	NC	NC	NC	NC	NC	NC	NC	NC
Bn-A05-p11927165	Bn-N5-p11864072	AA	NC	NC	NC	NC	NC	NC	NC	NC
Bn-A05-p11942356	Bn-N5-p11874014	BB	AA	AA	AA	AA	AA	AA	AA	AA
Bn-A05-p12002033	Bn-N5-p11942848	AA	NC	NC	NC	NC	NC	NC	NC	NC
Bn-A05-p12018989	Bn-N5-p11960281	BB	NC	NC	NC	NC	NC	NC	NC	NC
Bn-A05-p12019087	Bn-N5-p11960379	BB	NC	NC	NC	NC	NC	NC	NC	NC
Bn-A05-p12019708	Bn-N5-p11961000	AA	NC	NC	NC	NC	NC	NC	NC	NC
Bn-A05-p12021976	Bn-N5-p11963267	NC	NC	NC	BB	NC	BB	NC	BB	NC
Bn-A05-p12026117	Bn-N5-p11967408	BB	NC	NC	NC	NC	NC	NC	NC	NC
Bn-A05-p12046650	Bn-N5-p11984567	AA	NC	NC	NC	NC	NC	NC	NC	NC
Bn-A05-p12056452	Bn-N5-p11994559	BB	AA	AA	AA	AA	AA	AA	AA	AA
Bn-A05-p12102885	Bn-N5-p12042428	AA	BB	BB	BB	BB	BB	BB	BB	BB
Bn-A05-p12103432	Bn-N5-p12042975	BB	NC	NC	NC	NC	NC	NC	NC	NC
Bn-A05-p12104940	Bn-N5-p12044483	BB	NC	NC	NC	NC	NC	NC	NC	NC
Bn-A05-p12105780	Bn-N5-p12045323	BB	NC	NC	NC	NC	NC	NC	NC	NC
Bn-A05-p12115583	Bn-N5-p12064364	BB	NC	NC	NC	NC	NC	NC	NC	NC
Bn-A05-p12119364	Bn-N5-p12068040	BB	NC	NC	NC	NC	NC	NC	NC	NC
Bn-A05-p12158169	Bn-N5-p12100389	BB	AA	AA	AA	AA	AA	AA	AA	AA
Bn-A05-p12170375	Bn-N5-p12109308	BB	NC	NC	NC	NC	NC	NC	NC	NC
Bn-A05-p12193915	Bn-N5-p12138543	AA	BB	BB	BB	BB	BB	BB	BB	BB
Bn-A05-p12199879	Bn-N5-p12144089	BB	NC	NC	NC	NC	NC	NC	NC	NC
Bn-A05-p12205591	Bn-N5-p12149801	AA	NC	NC	NC	NC	NC	NC	NC	NC
Bn-A05-p12207497	Bn-N5-p12151707	AA	NC	NC	NC	NC	NC	NC	NC	NC
Bn-A05-p12208604	Bn-N5-p12152813	BB	NC	NC	NC	NC	NC	NC	NC	NC
Bn-A05-p12208728	Bn-N5-p12152937	AA	NC	NC	NC	NC	NC	NC	NC	NC
Bn-A05-p12208840	Bn-N5-p12153049	BB	NC	NC	NC	NC	NC	NC	NC	NC
Bn-A05-p12209129	Bn-N5-p12153338	AA	NC	NC	NC	NC	NC	NC	NC	NC
Bn-A05-p12209466	Bn-N5-p12153675	AA	NC	NC	NC	NC	NC	NC	NC	NC
Bn-A05-p12216620	Bn-N5-p12160934	AA	NC	NC	NC	NC	NC	NC	NC	NC
Bn-A05-p12298408	Bn-N5-p12243956	AA	NC	NC	NC	NC	NC	NC	NC	NC
Bn-A05-p12378382	Bn-N5-p12329634	AA	NC	NC	NC	NC	NC	NC	NC	NC
Bn-A05-p12395933	Bn-N5-p12347420	AA	BB	BB	BB	BB	BB	BB	BB	BB
Bn-A05-p12408504	Bn-N5-p12360876	BB	AA	AA	AA	AA	AA	AA	AA	AA
Bn-A05-p12418761	Bn-N5-p12372465	AA	NC	NC	NC	NC	NC	NC	NC	NC
Bn-A05-p12418828	Bn-N5-p12372532	BB	NC	NC	NC	NC	NC	NC	NC	NC
Bn-A05-p12436060	Bn-N5-p12379038	BB	AA	AA	AA	AA	AA	AA	AA	AA
Bn-A05-p12447170	Bn-N5-p12388866	AA	BB	BB	BB	BB	BB	BB	BB	BB
Bn-A05-p12450816	Bn-N5-p12392526	AA	NC	NC	NC	NC	NC	NC	NC	NC
Bn-A05-p12453362	Bn-N5-p12394037	BB	NC	NC	NC	NC	NC	NC	NC	NC
Bn-A05-p12457036	Bn-N5-p12397724	AA	BB	BB	BB	BB	BB	BB	BB	BB
Bn-A05-p12489885	Bn-N5-p12419312	AA	BB	BB	BB	BB	BB	BB	BB	BB
Bn-A05-p12493072	Bn-N5-p12422493	BB	NC	NC	NC	NC	NC	NC	NC	NC
Bn-A05-p12497800	Bn-N5-p12426980	AA	NC	NC	NC	NC	NC	NC	NC	NC
Bn-A05-p12546760	Bn-N5-p12474386	BB	NC	NC	NC	NC	NC	NC	NC	NC
Bn-A05-p12553495	Bn-N5-p12481361	BB	NC	NC	NC	NC	NC	NC	NC	NC
Bn-A05-p12553851	Bn-N5-p12481715	AA	NC	NC	NC	NC	NC	NC	NC	NC
Bn-A05-p12554299	Bn-N5-p12482163	BB	NC	NC	NC	NC	NC	NC	NC	NC
Bn-A05-p12597426	Bn-N5-p12521577	BB	NC	NC	NC	NC	NC	NC	NC	NC
Bn-A05-p12643056	Bn-N5-p12558838	AA	BB	BB	BB	BB	BB	BB	BB	BB
Bn-A05-p12684736	Bn-N5-p12597351	BB	AA	AA	AA	AA	AA	AA	AA	AA
Bn-A05-p12734993	Bn-N5-p12647061	AA	BB	BB	BB	BB	BB	BB	BB	BB
Bn-A05-p12821172	Bn-N5-p12734558	AA	NC	NC	NC	NC	NC	NC	NC	NC
Bn-A05-p12838668	Bn-N5-p12750888	AA	AB	AB	AB	AB	AB	AB	AB	AB
Bn-A05-p12867516	Bn-N5-p12804242	AA	NC	NC	NC	NC	NC	NC	NC	NC
Bn-A05-p12868006	Bn-N5-p12804732	BB	NC	NC	NC	NC	NC	NC	NC	NC
Bn-A05-p12878356	Bn-N5-p12813252	AA	BB	BB	BB	BB	BB	BB	BB	BB
Bn-A05-p12888273	Bn-N5-p12828700	AA	NC	NC	NC	NC	NC	NC	NC	NC
Bn-A05-p12888422	Bn-N5-p12828849	BB	NC	NC	NC	NC	NC	NC	NC	NC
Bn-A05-p12889434	Bn-N5-p12829861	AA	AA	AA	NC	AA	AA	NC	AA	AA
Bn-A05-p12895483	Bn-N5-p12835930	BB	NC	NC	NC	NC	NC	NC	NC	NC
Bn-A05-p12911399	Bn-N5-p12850937	AA	AA	NC	NC	NC	AA	NC	NC	NC
Bn-A05-p12930251	Bn-N5-p12867251	BB	NC	NC	NC	NC	NC	NC	NC	NC
Bn-A05-p13000538	Bn-N5-p12940124	AA	NC	NC	NC	NC	NC	NC	NC	NC
Bn-A05-p13013349	Bn-N5-p12952826	BB	NC	NC	NC	NC	NC	NC	NC	NC
Bn-A05-p13094470	Bn-N5-p13048977	AA	BB	BB	BB	BB	BB	BB	BB	BB
Bn-A05-p13098758	Bn-N5-p13052478	AA	NC	NC	NC	NC	NC	NC	NC	NC
Bn-A05-p13119450	Bn-N5-p11820809	AA	NC	NC	NC	NC	NC	NC	NC	NC
Bn-A05-p13165406	Bn-N5-p11787351	BB	AA	AA	AA	AA	AA	AA	AA	AA
Bn-A05-p13168139	Bn-N5-p11780191	AA	NC	NC	NC	NC	NC	NC	NC	NC
Bn-A05-p13175224	Bn-N5-p11770044	AA	BB	BB	BB	BB	BB	BB	BB	BB
Bn-A05-p13178955	Bn-N5-p11768840	AA	NC	NC	NC	NC	NC	NC	NC	NC
Bn-A05-p13179258	Bn-N5-p11768537	AA	NC	NC	NC	NC	NC	NC	NC	NC
Bn-A05-p13184792	Bn-N5-p11762470	AA	BB	BB	BB	BB	BB	BB	BB	BB
Bn-A05-p13187401	Bn-N5-p17863815	BB	NC	NC	NC	NC	NC	NC	NC	NC
Bn-A05-p13191000	Bn-N5-p17871713	BB	NC	NC	NC	NC	NC	NC	NC	NC
Bn-A05-p13282990	Bn-N5-p17988601	BB	NC	NC	NC	NC	NC	NC	NC	NC
Bn-A05-p13301511	Bn-N5-p18016716	BB	NC	NC	NC	NC	NC	NC	NC	NC
Bn-A05-p13372155	Bn-N5-p17698898	AA	NC	NC	NC	NC	NC	NC	NC	NC
Bn-A05-p13482596	Bn-N5-p13165597	BB	NC	NC	NC	NC	NC	NC	NC	NC
Bn-A05-p13483874	Bn-N5-p13166877	BB	NC	NC	NC	NC	NC	NC	NC	NC
Bn-A05-p13483931	Bn-N5-p13166934	AA	NC	NC	NC	NC	NC	NC	NC	NC
Bn-A05-p13488514	Bn-N5-p13172263	BB	NC	NC	NC	NC	NC	NC	NC	NC
Bn-A05-p13488725	Bn-N5-p13172474	AA	NC	NC	NC	NC	NC	NC	NC	NC
Bn-A05-p13489002	Bn-N5-p13172751	AA	NC	AA	AA	AA	AA	NC	AA	AA
Bn-A05-p13493260	Bn-N5-p13182599	AB	AA	AA	AA	AA	AA	AA	AA	AA
Bn-A05-p13493392	Bn-N5-p13182731	BB	NC	NC	NC	NC	NC	NC	NC	NC
Bn-A05-p13493704	Bn-N5-p13183043	AA	NC	NC	NC	NC	NC	NC	NC	NC
Bn-A05-p13493781	Bn-N5-p13183120	BB	NC	NC	NC	NC	NC	NC	NC	NC
Bn-A05-p13493836	Bn-N5-p13183175	BB	NC	NC	NC	NC	NC	NC	NC	NC
Bn-A05-p13494414	Bn-N5-p13183752	BB	NC	NC	NC	NC	NC	NC	NC	NC
Bn-A05-p13514214	Bn-N5-p13200321	AA	NC	NC	NC	NC	NC	NC	NC	NC
Bn-A05-p13526183	Bn-N5-p13212338	BB	NC	NC	NC	NC	NC	NC	NC	NC
Bn-A05-p13532974	Bn-N5-p13214691	AA	NC	NC	NC	NC	NC	NC	NC	NC
Bn-A05-p13533202	Bn-N5-p13214919	BB	NC	NC	NC	NC	NC	NC	NC	NC
Bn-A05-p13533449	Bn-N5-p13215166	BB	NC	NC	NC	NC	NC	NC	NC	NC
Bn-A05-p13541711	Bn-N5-p13223459	AA	NC	NC	NC	NC	NC	NC	NC	NC
Bn-A05-p13552586	Bn-N5-p13229562	AA	NC	NC	NC	NC	NC	NC	NC	NC
Bn-A05-p13553481	Bn-N5-p13230476	AA	NC	NC	NC	NC	NC	NC	NC	NC
Bn-A05-p13553743	Bn-N5-p13230738	AA	NC	NC	NC	NC	NC	NC	NC	NC
Bn-A05-p13554854	Bn-N5-p13231849	AA	BB	BB	NC	BB	BB	BB	BB	BB
Bn-A05-p13565564	Bn-N5-p13247076	AA	NC	NC	NC	NC	NC	NC	NC	NC
Bn-A05-p13688426	Bn-N5-p13343674	AA	NC	NC	NC	NC	NC	NC	NC	NC
Bn-A05-p13690413	Bn-N5-p13345661	AB	AA	AA	AA	AA	AA	AA	AA	AA
Bn-A05-p13751450	Bn-N5-p13415953	AA	NC	NC	NC	NC	NC	NC	NC	NC
Bn-A05-p13760281	Bn-N5-p13423511	BB	NC	NC	NC	NC	NC	NC	NC	NC
Bn-A05-p13774324	Bn-N5-p10894559	AA	NC	NC	NC	NC	NC	NC	NC	NC
Bn-A05-p13811525	Bn-N5-p13488373	BB	NC	NC	NC	NC	NC	NC	NC	NC
Bn-A05-p13816756	Bn-N5-p13493842	AA	NC	NC	NC	NC	NC	NC	NC	NC
Bn-A05-p13816826	Bn-N5-p13493912	AA	NC	NC	NC	NC	NC	NC	NC	NC
Bn-A05-p13816842	Bn-N5-p13493928	BB	NC	NC	NC	NC	NC	NC	NC	NC
Bn-A05-p13817153	Bn-N5-p13494239	BB	NC	NC	NC	NC	NC	NC	NC	NC
Bn-A05-p13817451	Bn-N5-p13494537	AA	NC	NC	NC	NC	NC	NC	NC	NC
Bn-A05-p13822616	Bn-N5-p13499709	BB	NC	NC	NC	NC	NC	NC	NC	NC
Bn-A05-p13823408	Bn-N5-p13500501	AA	BB	BB	BB	BB	BB	BB	BB	BB
Bn-A05-p13826013	Bn-N5-p13503120	BB	AA	AA	AA	AA	AA	AA	AA	AA
Bn-A05-p13834175	Bn-N5-p13503940	AA	BB	BB	BB	BB	BB	BB	BB	BB
Bn-A05-p13834240	Bn-N5-p13504005	BB	NC	NC	NC	NC	NC	NC	NC	NC
Bn-A05-p13845255	Bn-N5-p13514127	BB	NC	NC	NC	NC	NC	NC	NC	NC
Bn-A05-p13852930	Bn-N5-p13542541	BB	NC	NC	NC	NC	NC	NC	NC	NC
Bn-A05-p13856683	Bn-N5-p13544202	AB	AA	AA	AA	AA	AA	AA	AA	AA
Bn-A05-p13863624	Bn-N5-p13551129	AA	NC	NC	NC	NC	NC	NC	NC	NC
Bn-A05-p13863673	Bn-N5-p13551178	BB	NC	NC	NC	NC	NC	NC	NC	NC
Bn-A05-p13864064	Bn-N5-p13551569	BB	NC	NC	NC	NC	NC	NC	NC	NC
Bn-A05-p13864133	Bn-N5-p13551638	AA	AB	AB	AB	AB	AB	NC	AB	AB
Bn-A05-p13864467	Bn-N5-p13551973	BB	NC	NC	NC	NC	NC	NC	NC	NC
Bn-A05-p13869168	Bn-N5-p13556825	AA	NC	NC	NC	NC	NC	NC	NC	NC
Bn-A05-p13876782	Bn-N5-p13558528	BB	NC	NC	NC	NC	NC	NC	NC	NC
Bn-A05-p13883109	Bn-N5-p13564871	AB	BB	BB	BB	BB	BB	BB	BB	BB
Bn-A05-p13886960	Bn-N5-p13568722	BB	NC	NC	NC	NC	NC	NC	NC	NC
Bn-A05-p13891848	Bn-N5-p13573590	AA	NC	NC	NC	NC	NC	NC	NC	NC
Bn-A05-p13895100	Bn-N5-p13576841	BB	NC	NC	NC	NC	NC	NC	NC	NC
Bn-A05-p13895153	Bn-N5-p13576894	AA	NC	NC	NC	NC	NC	NC	NC	NC
Bn-A05-p13896924	Bn-N5-p13578663	AA	NC	NC	NC	NC	NC	NC	NC	NC
Bn-A05-p13897888	Bn-N5-p13579644	BB	NC	NC	NC	NC	NC	NC	NC	NC
Bn-A05-p13900766	Bn-N5-p13582475	BB	NC	NC	NC	NC	NC	NC	NC	NC
Bn-A05-p13931810	Bn-N5-p13648379	AA	BB	BB	BB	BB	BB	BB	BB	BB
Bn-A05-p13948854	Bn-N5-p13668111	BB	NC	NC	NC	NC	NC	NC	NC	NC
Bn-A05-p13962356	Bn-N5-p13680824	AA	NC	NC	NC	NC	NC	NC	NC	NC
Bn-A05-p13963172	Bn-N5-p13681641	AA	NC	NC	NC	NC	NC	NC	NC	NC
Bn-A05-p13965323	Bn-N5-p13683744	BB	NC	NC	NC	NC	NC	NC	NC	NC
Bn-A05-p13968337	Bn-N5-p13686702	AA	NC	NC	NC	NC	NC	NC	NC	NC
Bn-A05-p13969222	Bn-N5-p13687574	AA	NC	NC	NC	NC	NC	NC	NC	NC
Bn-A05-p13975657	Bn-N5-p13692766	AA	BB	BB	BB	BB	BB	BB	BB	BB
Bn-A05-p14021272	Bn-N5-p13733671	AA	NC	NC	NC	NC	NC	NC	NC	NC
Bn-A05-p14029097	Bn-N5-p13747858	AA	BB	BB	NC	NC	NC	BB	BB	BB
Bn-A05-p14040907	Bn-N5-p13760234	AA	BB	BB	BB	BB	BB	BB	BB	BB
Bn-A05-p14042687	Bn-N5-p13761427	AA	BB	BB	BB	BB	BB	BB	BB	BB
Bn-A05-p14121401	Bn-N5-p13864056	BB	NC	NC	NC	NC	NC	NC	NC	NC
Bn-A05-p14131155	Bn-N5-p13873874	AA	NC	NC	NC	NC	NC	NC	NC	NC
Bn-A05-p14144406	Bn-N5-p13890086	BB	NC	NC	NC	NC	NC	NC	NC	NC
Bn-A05-p14146305	Bn-N5-p13891987	BB	NC	NC	NC	NC	NC	NC	NC	NC
Bn-A05-p14175152	Bn-N5-p13911938	AB	BB	BB	BB	BB	BB	NC	BB	BB
Bn-A05-p14198626	Bn-N5-p13959974	BB	NC	NC	NC	NC	NC	NC	NC	NC
Bn-A05-p14202849	Bn-N5-p13964134	AA	BB	BB	BB	BB	BB	BB	BB	BB
Bn-A05-p14205845	Bn-N5-p13975113	AA	NC	NC	NC	NC	NC	NC	NC	NC
Bn-A05-p14206065	Bn-N5-p13975333	BB	NC	NC	NC	NC	NC	NC	NC	NC
Bn-A05-p14206169	Bn-N5-p13975437	AA	NC	NC	NC	NC	NC	NC	NC	NC
Bn-A05-p14206731	Bn-N5-p13975999	AA	NC	NC	NC	NC	NC	NC	NC	NC
Bn-A05-p14207371	Bn-N5-p13976640	AA	NC	NC	NC	NC	NC	NC	NC	NC
Bn-A05-p14207788	Bn-N5-p13977056	BB	NC	NC	NC	NC	NC	NC	NC	NC
Bn-A05-p14208091	Bn-N5-p13977354	AA	NC	NC	NC	NC	NC	NC	NC	NC
Bn-A05-p14208624	Bn-N5-p13977887	AA	NC	NC	NC	NC	NC	NC	NC	NC
Bn-A05-p14208906	Bn-N5-p13978169	AA	NC	NC	NC	NC	NC	NC	NC	NC
Bn-A05-p14213049	Bn-N5-p13982304	AB	BB	BB	BB	BB	BB	BB	BB	BB
Bn-A05-p14256951	Bn-N5-p14031409	AA	NC	NC	NC	NC	NC	NC	NC	NC
Bn-A05-p14285804	Bn-N5-p14803984	BB	NC	NC	NC	NC	NC	NC	NC	NC
Bn-A05-p14285873	Bn-N5-p14804053	AA	NC	NC	NC	NC	NC	NC	NC	NC
Bn-A05-p14313107	Bn-N5-p14830336	BB	AA	AA	AA	AA	AA	AA	AA	AA
Bn-A05-p14332800	Bn-N5-p14860009	AA	BB	BB	BB	BB	BB	BB	BB	BB
Bn-A05-p14336877	Bn-N5-p14864086	BB	NC	NC	NC	NC	NC	NC	NC	NC
Bn-A05-p14338060	Bn-N5-p14865277	AB	NC	NC	NC	NC	NC	NC	NC	NC
Bn-A05-p14347292	Bn-N5-p14880812	BB	AA	AA	AA	AA	AA	AA	AA	AA
Bn-A05-p14347603	Bn-N5-p14881123	BB	NC	NC	NC	NC	NC	NC	NC	NC
Bn-A05-p14347674	Bn-N5-p14881194	AA	NC	NC	NC	NC	NC	NC	NC	NC
Bn-A05-p14364345	Bn-N5-p14902272	BB	NC	NC	NC	NC	NC	NC	NC	NC
Bn-A05-p14364568	Bn-N5-p14902495	AA	NC	NC	NC	NC	NC	NC	NC	NC
Bn-A05-p14374199	Bn-N5-p14911377	AA	NC	NC	NC	NC	NC	NC	NC	NC
Bn-A05-p14374632	Bn-N5-p14911806	AA	NC	NC	NC	NC	NC	NC	NC	NC
Bn-A05-p14394157	Bn-N5-p14931750	NC	BB	BB	BB	BB	BB	BB	BB	BB
Bn-A05-p14394895	Bn-N5-p14932487	BB	NC	NC	NC	NC	NC	NC	NC	NC
Bn-A05-p14402155	Bn-N5-p14938829	BB	NC	NC	NC	NC	NC	NC	NC	NC
Bn-A05-p14426042	Bn-N5-p14948520	AA	BB	BB	BB	BB	BB	BB	BB	BB
Bn-A05-p14426121	Bn-N5-p14948599	BB	NC	NC	NC	NC	NC	NC	NC	NC
Bn-A05-p14435461	Bn-N5-p14958613	BB	NC	NC	NC	NC	NC	NC	NC	NC
Bn-A05-p14464244	Bn-N5-p14984686	BB	NC	NC	BB	NC	NC	NC	NC	NC
Bn-A05-p14480752	Bn-N5-p15002168	AA	NC	NC	NC	NC	NC	NC	NC	NC
Bn-A05-p14482654	Bn-N5-p15012358	AA	NC	NC	NC	NC	NC	NC	NC	NC
Bn-A05-p14482858	Bn-N5-p15012548	AA	NC	NC	NC	NC	NC	NC	NC	NC
Bn-A05-p14483099	Bn-N5-p15012795	BB	NC	NC	NC	NC	NC	NC	NC	NC
Bn-A05-p14483962	Bn-N5-p15020078	BB	NC	NC	NC	NC	NC	NC	NC	NC
Bn-A05-p14496771	Bn-N5-p15021872	AA	NC	NC	NC	NC	NC	NC	NC	NC
Bn-A05-p14505946	Bn-N5-p15026050	BB	NC	NC	NC	NC	NC	NC	NC	NC
Bn-A05-p14516105	Bn-N5-p15035059	BB	NC	NC	NC	NC	NC	NC	NC	NC
Bn-A05-p14521315	Bn-N5-p15036982	AA	AA	AA	AB	AA	AA	AA	AA	AA
Bn-A05-p14529716	Bn-N5-p15044093	AA	NC	NC	AA	NC	NC	NC	NC	NC
Bn-A05-p14579391	Bn-N5-p15079447	AA	NC	NC	NC	NC	NC	NC	NC	NC
Bn-A05-p14580151	Bn-N5-p15080209	AA	BB	BB	BB	BB	BB	BB	BB	BB
Bn-A05-p14588431	Bn-N5-p15088228	AA	NC	NC	NC	NC	NC	NC	NC	NC
Bn-A05-p14591985	Bn-N5-p15092454	AA	NC	NC	NC	NC	NC	NC	NC	NC
Bn-A05-p14592407	Bn-N5-p15097493	AA	NC	NC	NC	NC	NC	NC	NC	NC
Bn-A05-p14599830	Bn-N5-p15107306	BB	NC	NC	NC	NC	NC	NC	NC	NC
Bn-A05-p14602709	Bn-N5-p15110184	AA	NC	NC	NC	NC	NC	NC	NC	NC
Bn-A05-p14602869	Bn-N5-p15110344	BB	NC	NC	NC	NC	NC	NC	NC	NC
Bn-A05-p14603280	Bn-N5-p15110755	AA	NC	NC	NC	NC	NC	NC	NC	NC
Bn-A05-p14620205	Bn-N5-p15122975	BB	NC	NC	NC	NC	NC	NC	NC	NC
Bn-A05-p14624727	Bn-N5-p15127575	BB	NC	NC	NC	NC	NC	NC	NC	NC
Bn-A05-p14624784	Bn-N5-p15127632	AA	NC	NC	NC	NC	NC	NC	NC	NC
Bn-A05-p14636717	Bn-N5-p15139750	BB	NC	NC	NC	NC	NC	NC	NC	NC
Bn-A05-p14662656	Bn-N5-p15173819	AB	AA	AA	AA	AA	AA	AA	AA	AA
Bn-A05-p14673407	Bn-N5-p15189140	AA	BB	BB	BB	BB	BB	BB	BB	BB
Bn-A05-p14709014	Bn-N5-p15216588	AA	NC	NC	NC	NC	NC	NC	NC	NC
Bn-A05-p14709370	Bn-N5-p15216944	BB	NC	NC	NC	NC	NC	NC	NC	NC
Bn-A05-p14712935	Bn-N5-p15218846	BB	NC	NC	NC	NC	NC	NC	NC	NC
Bn-A05-p14715097	Bn-N5-p15221014	BB	NC	NC	NC	NC	NC	NC	NC	NC
Bn-A05-p14723523	Bn-N5-p15229344	BB	AA	AA	AA	AA	AA	AA	AA	AA
Bn-A05-p14726690	Bn-N5-p15239028	BB	NC	NC	NC	NC	NC	NC	NC	NC
Bn-A05-p14734937	Bn-N5-p15247403	AA	NC	NC	NC	NC	NC	NC	NC	NC
Bn-A05-p14739008	Bn-N5-p15251706	BB	NC	NC	NC	NC	NC	NC	NC	NC
Bn-A05-p14739080	Bn-N5-p15251778	BB	NC	NC	NC	NC	NC	NC	NC	NC
Bn-A05-p14740992	Bn-N5-p15253702	BB	NC	NC	NC	NC	NC	NC	NC	NC
Bn-A05-p14743027	Bn-N5-p15255738	AA	NC	NC	NC	NC	NC	NC	NC	NC
Bn-A05-p14747774	Bn-N5-p15260421	BB	NC	NC	NC	NC	NC	NC	NC	NC
Bn-A05-p14755242	Bn-N5-p15272447	AB	BB	BB	BB	BB	BB	BB	BB	BB
Bn-A05-p14786195	Bn-N5-p15325028	AA	BB	BB	BB	BB	BB	BB	BB	BB
Bn-A05-p14787361	Bn-N5-p15326031	AA	NC	NC	NC	NC	NC	NC	NC	NC
Bn-A05-p14801451	Bn-N5-p15342813	AA	NC	BB	BB	BB	BB	BB	BB	BB
Bn-A05-p14813049	Bn-N5-p15370917	AA	NC	NC	NC	NC	NC	NC	NC	NC
Bn-A05-p14813106	Bn-N5-p15370974	BB	NC	NC	NC	NC	NC	NC	NC	NC
Bn-A05-p14821280	Bn-N5-p15379851	AA	NC	NC	NC	NC	NC	NC	NC	NC
Bn-A05-p14821998	Bn-N5-p15380563	AA	BB	BB	BB	BB	BB	BB	BB	BB
Bn-A05-p14830384	Bn-N5-p15384688	AA	NC	NC	NC	NC	NC	NC	NC	NC
Bn-A05-p14840113	Bn-N5-p15391547	AA	BB	BB	BB	BB	BB	BB	BB	BB
Bn-A05-p14844746	Bn-N5-p15396495	BB	AA	AA	AA	AA	AA	AA	AA	AA
Bn-A05-p14882151	Bn-N5-p15415387	BB	NC	NC	NC	NC	NC	NC	NC	NC
Bn-A05-p14890882	Bn-N5-p15429961	BB	NC	NC	NC	NC	NC	NC	NC	NC
Bn-A05-p14906734	Bn-N5-p15448229	AA	NC	NC	NC	NC	NC	NC	NC	NC
Bn-A05-p14951722	Bn-N5-p15501739	AA	BB	BB	BB	BB	BB	BB	BB	BB
Bn-A05-p15015962	Bn-N5-p15563246	AA	NC	NC	NC	NC	NC	NC	NC	NC
Bn-A05-p15035058	Bn-N5-p15577934	BB	NC	NC	NC	NC	NC	NC	NC	NC
Bn-A05-p15082396	Bn-N5-p15617739	BB	NC	NC	NC	NC	NC	NC	NC	NC
Bn-A05-p15086331	Bn-N5-p15621829	BB	NC	NC	NC	NC	NC	NC	NC	NC
Bn-A05-p15099108	Bn-N5-p15634273	BB	NC	NC	NC	NC	NC	NC	NC	NC
Bn-A05-p15103134	Bn-N5-p15638299	BB	NC	NC	NC	NC	NC	NC	NC	NC
Bn-A05-p15107406	Bn-N5-p15642723	BB	NC	NC	NC	NC	NC	NC	NC	NC
Bn-A05-p15113044	Bn-N5-p15645622	BB	NC	NC	NC	NC	NC	NC	NC	NC
Bn-A05-p15113541	Bn-N5-p15646122	BB	NC	NC	NC	NC	NC	NC	NC	NC
Bn-A05-p15113570	Bn-N5-p15646151	AA	NC	NC	NC	NC	NC	NC	NC	NC
Bn-A05-p15113653	Bn-N5-p15646234	AA	NC	NC	NC	NC	NC	NC	NC	NC
Bn-A05-p15115420	Bn-N5-p15646653	BB	NC	NC	NC	NC	NC	NC	NC	NC
Bn-A05-p15116155	Bn-N5-p15647388	BB	NC	NC	NC	NC	NC	NC	NC	NC
Bn-A05-p15126127	Bn-N5-p15684555	BB	AA	AA	AA	AA	AA	AA	AA	AA
Bn-A05-p15157665	Bn-N5-p15701584	BB	NC	NC	NC	NC	NC	NC	NC	NC
Bn-A05-p15169361	Bn-N5-p15704586	BB	NC	NC	NC	NC	NC	NC	NC	NC
Bn-A05-p15227777	Bn-N5-p15735023	AA	NC	NC	NC	NC	NC	NC	NC	NC
Bn-A05-p15232488	Bn-N5-p15734084	AA	NC	NC	NC	NC	NC	NC	NC	NC
Bn-A05-p15281306	Bn-N5-p15770182	BB	NC	NC	NC	NC	NC	NC	NC	NC
Bn-A05-p15281766	Bn-N5-p15770643	BB	NC	NC	NC	NC	NC	NC	NC	NC
Bn-A05-p15282156	Bn-N5-p15771033	BB	NC	NC	NC	NC	NC	NC	NC	NC
Bn-A05-p15290524	Bn-N5-p15778804	AA	NC	BB	NC	BB	NC	NC	BB	BB
Bn-A05-p15322236	Bn-N5-p15803039	AA	NC	NC	NC	NC	NC	NC	NC	NC
Bn-A05-p15343768	Bn-N5-p15832100	BB	NC	NC	NC	NC	NC	NC	NC	NC
Bn-A05-p15351341	Bn-N5-p15832847	BB	NC	NC	NC	NC	NC	NC	NC	NC
Bn-A05-p15369031	Bn-N5-p15853877	AA	BB	BB	BB	BB	BB	BB	BB	BB
Bn-A05-p15374255	Bn-N5-p15858833	BB	NC	NC	NC	NC	NC	NC	NC	NC
Bn-A05-p15375132	Bn-N5-p15859718	AA	NC	NC	NC	NC	NC	NC	NC	NC
Bn-A05-p15383133	Bn-N5-p15862879	AA	NC	NC	NC	NC	NC	NC	NC	NC
Bn-A05-p15383563	Bn-N5-p15863310	AA	NC	NC	NC	NC	NC	NC	NC	NC
Bn-A05-p15385848	Bn-N5-p15865609	BB	NC	NC	NC	NC	NC	NC	NC	NC
Bn-A05-p15387386	Bn-N5-p15867142	BB	NC	NC	NC	NC	NC	NC	NC	NC
Bn-A05-p15397425	Bn-N5-p15877196	BB	NC	NC	NC	NC	NC	NC	NC	NC
Bn-A05-p15445826	Bn-N5-p15939016	AA	NC	NC	NC	NC	NC	NC	NC	NC
Bn-A05-p15446452	Bn-N5-p15939643	BB	NC	NC	NC	NC	NC	NC	NC	NC
Bn-A05-p15446585	Bn-N5-p15939776	BB	NC	NC	NC	NC	NC	NC	NC	NC
Bn-A05-p15446739	Bn-N5-p15939930	BB	NC	NC	NC	NC	NC	NC	NC	NC
Bn-A05-p15447107	Bn-N5-p15940303	BB	NC	NC	NC	NC	NC	NC	NC	NC
Bn-A05-p15447772	Bn-N5-p15940968	BB	NC	NC	NC	NC	NC	NC	NC	NC
Bn-A05-p15459231	Bn-N5-p15943543	BB	NC	NC	NC	NC	NC	NC	NC	NC
Bn-A05-p15459604	Bn-N5-p15943916	BB	NC	NC	NC	NC	NC	NC	NC	NC
Bn-A05-p15459993	Bn-N5-p15944305	BB	NC	NC	NC	NC	NC	NC	NC	NC
Bn-A05-p15460116	Bn-N5-p15944427	BB	NC	NC	NC	NC	NC	NC	NC	NC
Bn-A05-p15460178	Bn-N5-p15944489	BB	NC	NC	NC	NC	NC	NC	NC	NC
Bn-A05-p15460626	Bn-N5-p15944935	BB	AA	AA	AA	AA	AA	AA	AA	AA
Bn-A05-p15460677	Bn-N5-p15944986	BB	AA	AA	AA	AA	AA	AA	AA	AA
Bn-A05-p15461137	Bn-N5-p15945430	BB	NC	NC	NC	NC	NC	NC	NC	NC
Bn-A05-p15463933	Bn-N5-p15948398	BB	NC	NC	NC	NC	NC	NC	NC	NC
Bn-A05-p15464720	Bn-N5-p15949198	BB	NC	NC	NC	NC	NC	NC	NC	NC
Bn-A05-p15466228	Bn-N5-p15951776	AA	BB	BB	BB	BB	BB	BB	BB	BB
Bn-A05-p15472992	Bn-N5-p15960968	BB	AA	AA	AA	AA	AA	AA	AA	AA
Bn-A05-p15475096	Bn-N5-p15963057	AA	NC	NC	NC	NC	NC	NC	NC	NC
Bn-A05-p15478674	Bn-N5-p15964864	BB	NC	NC	NC	NC	NC	NC	NC	NC
Bn-A05-p15478769	Bn-N5-p15964959	BB	AA	AA	AA	AA	AA	AA	AA	AA
Bn-A05-p15510479	Bn-N5-p15991734	BB	NC	NC	NC	NC	NC	NC	NC	NC
Bn-A05-p15521397	Bn-N5-p16001772	BB	NC	NC	NC	NC	NC	NC	NC	NC
Bn-A05-p15532294	Bn-N5-p16022349	AA	NC	NC	NC	NC	NC	NC	NC	NC
Bn-A05-p15867343	Bn-N5-p16081347	AA	BB	BB	BB	BB	BB	BB	BB	BB
Bn-A05-p15868478	Bn-N5-p16082482	AA	BB	BB	BB	BB	BB	BB	BB	BB
Bn-A05-p15905187	Bn-N5-p16123051	AA	NC	NC	NC	NC	NC	NC	NC	NC
Bn-A05-p15906659	Bn-N5-p16124527	AA	BB	BB	BB	BB	BB	BB	BB	BB
Bn-A05-p15938967	Bn-N5-p16147503	AA	NC	NC	NC	NC	NC	NC	NC	NC
Bn-A05-p15940232	Bn-N5-p16148773	AA	NC	NC	NC	NC	NC	NC	NC	NC
Bn-A05-p16026452	Bn-N5-p16271909	AA	BB	BB	BB	BB	BB	BB	BB	BB
Bn-A05-p16030815	Bn-N5-p16277736	AA	NC	NC	NC	NC	NC	NC	NC	NC
Bn-A05-p16051992	Bn-N5-p16315040	AA	BB	BB	BB	BB	BB	BB	BB	BB
Bn-A05-p16054367	Bn-N5-p16317700	BB	AA	AA	AA	AA	AA	AA	AA	AA
Bn-A05-p16092993	Bn-N5-p16370464	BB	NC	NC	NC	NC	NC	NC	NC	NC
Bn-A05-p16098564	Bn-N5-p16376272	AA	NC	NC	AA	NC	NC	NC	NC	NC
Bn-A05-p16099943	Bn-N5-p16377651	BB	NC	NC	BB	NC	NC	NC	NC	NC
Bn-A05-p16099945	Bn-N5-p16377653	BB	NC	NC	NC	NC	NC	NC	NC	NC
Bn-A05-p16106702	Bn-N5-p16389529	AA	NC	NC	NC	NC	NC	NC	NC	NC
Bn-A05-p16106977	Bn-N5-p16389794	BB	NC	NC	NC	NC	NC	NC	NC	NC
Bn-A05-p16109920	Bn-N5-p16392905	BB	NC	NC	NC	NC	NC	NC	NC	NC
Bn-A05-p16167725	Bn-N5-p16450714	AB	NC	NC	NC	NC	NC	NC	NC	NC
Bn-A05-p16186321	Bn-N5-p16472430	BB	NC	NC	NC	NC	NC	NC	NC	NC
Bn-A05-p16195531	Bn-N5-p16479473	BB	AA	AA	AA	AA	AA	AA	AA	AA
Bn-A05-p16196113	Bn-N5-p16480057	AA	BB	BB	BB	BB	BB	BB	BB	BB
Bn-A05-p16209763	Bn-N5-p16494801	BB	NC	NC	NC	NC	NC	NC	NC	NC
Bn-A05-p16224115	Bn-N5-p16512265	BB	NC	NC	NC	NC	NC	NC	NC	NC
Bn-A05-p16224273	Bn-N5-p16512423	BB	NC	NC	NC	NC	NC	NC	NC	NC
Bn-A05-p16225090	Bn-N5-p16513246	BB	NC	NC	NC	NC	NC	NC	NC	NC
Bn-A05-p16230123	Bn-N5-p16517657	AA	NC	NC	NC	NC	NC	NC	NC	NC
Bn-A05-p16234543	Bn-N5-p16521414	BB	NC	NC	NC	NC	NC	NC	NC	NC
Bn-A05-p16240970	Bn-N5-p16527815	AA	NC	NC	NC	NC	NC	NC	NC	NC
Bn-A05-p16244846	Bn-N5-p16534878	AA	NC	NC	NC	NC	NC	NC	NC	NC
Bn-A05-p16245038	Bn-N5-p16535070	BB	NC	NC	NC	NC	NC	NC	NC	NC
Bn-A05-p16260356	Bn-N5-p16545400	BB	AA	AA	AA	AA	AA	AA	AA	AA
Bn-A05-p16260894	Bn-N5-p16546806	AA	NC	NC	NC	NC	NC	NC	NC	NC
Bn-A05-p16272686	Bn-N5-p16556180	AA	BB	BB	BB	BB	BB	BB	BB	BB
Bn-A05-p16274076	Bn-N5-p16557571	AA	NC	NC	NC	NC	NC	NC	NC	NC
Bn-A05-p16338133	Bn-N5-p16613633	AA	NC	NC	NC	NC	NC	NC	NC	NC
Bn-A05-p16392699	Bn-N5-p16690718	BB	AA	AA	AA	AA	AA	AA	AA	AA
Bn-A05-p16460167	Bn-N5-p16762643	AA	NC	NC	NC	NC	NC	NC	NC	NC
Bn-A05-p16477848	Bn-N5-p16779461	AA	NC	NC	NC	NC	NC	NC	NC	NC
Bn-A05-p16489462	Bn-N5-p16785564	BB	NC	NC	NC	NC	NC	NC	NC	NC
Bn-A05-p16490679	Bn-N5-p16786907	BB	NC	NC	NC	NC	NC	NC	NC	NC
Bn-A05-p16507044	Bn-N5-p16801471	AA	NC	NC	NC	NC	NC	NC	NC	NC
Bn-A05-p16507306	Bn-N5-p16801749	AA	NC	BB	BB	BB	BB	BB	BB	BB
Bn-A05-p16538605	Bn-N5-p16825020	AB	BB	BB	BB	BB	BB	BB	BB	BB
Bn-A05-p16544454	Bn-N5-p16828605	BB	NC	NC	NC	NC	NC	NC	NC	NC
Bn-A05-p16545436	Bn-N5-p16829597	BB	NC	NC	NC	NC	NC	NC	NC	NC
Bn-A05-p16546416	Bn-N5-p16830842	AA	NC	NC	NC	NC	NC	NC	NC	NC
Bn-A05-p16553141	Bn-N5-p16843913	AA	NC	NC	NC	NC	NC	NC	NC	NC
Bn-A05-p16581289	Bn-N5-p16871928	AA	BB	BB	BB	BB	BB	BB	BB	BB
Bn-A05-p16588569	Bn-N5-p16883842	AA	NC	NC	NC	NC	NC	NC	NC	NC
Bn-A05-p16625783	Bn-N5-p16955195	BB	AA	AA	AA	AA	AA	AA	AA	AA
Bn-A05-p16648406	Bn-N5-p16981476	AA	BB	BB	BB	BB	BB	BB	BB	BB
[truncated: 506 more rows]
